# Supplementary material for: An Integrative Analysis of Meningioma Tumors Reveals the Determinant Genes and Pathways of Malignant Transformation
Source: Front Oncol. 2014 Jun 23;4:147. doi: 10.3389/fonc.2014.00147 (PMC4066933; doi:10.3389/fonc.2014.00147)
Supplement: Table S1 — Summary of the original data downloaded for the study, including the links to the expression and genotypic files and the phenotypic information. [file Presentation2.ZIP]

Archive with 6 entries (6 files):
- 79818_Mosquera_Orgueira_Table_1.XLS
- 79818_Mosquera_Orgueira_Table_2.XLS
- 79818_Mosquera_Orgueira_Table_3.XLS
- 79818_Mosquera_Orgueira_Table_4.XLS
- 79818_Mosquera_Orgueira_Table_5.XLS
- 79818_Mosquera_Orgueira_Table_6.XLS
