# Supplementary material for: An Integrative Analysis of Meningioma Tumors Reveals the Determinant Genes and Pathways of Malignant Transformation
Source: Front Oncol. 2014 Jun 23;4:147. doi: 10.3389/fonc.2014.00147 (PMC4066933; doi:10.3389/fonc.2014.00147)
Supplement: Table S1 — Summary of the original data downloaded for the study, including the links to the expression and genotypic files and the phenotypic information. [file Presentation2.ZIP › 79818_Mosquera_Orgueira_Table_1.XLS]

## Sheet: Hoja1
Xba50k ID	U133P2	Hid50k	Sample Name	Age_Code_by_Decade	Gender	WHO_grade	Recurrence_frequency	Recurrence_Code	Recurrence after sample	max ki67 step function	sum of chr arm losses	Ch22q	Ch01p	Ch14q	Ch06q	Ch18q	Ch07p	Ch10q	Ch10p	Ch04p	Ch19p	Ch18p	Ch03p	Ch04q	Ch11p	Ch06p	Ch08p	Ch08q	Ch09p	Ch11q	Ch16p	Ch02p	Ch07q	Ch12p	Ch13q	Ch15q	Ch16q	Ch17p	Ch19q	Ch20p	Ch01q	Ch03q	Ch05p	Ch09q	Ch12q	Ch21q
GSM815773	GSM416798	GSM815688	600	7	F	1	0	Newly diagnosed	NA	None	1	0	0	0	0	0	0	0	0	0	1	0	0	0	0	0	0	0	0	0	0	0	0	0	0	0	0	0	0	0	0	0	0	0	0	0
GSM815774	GSM416799	GSM815689	606	7	M	1	0	Newly diagnosed	NA	L	0	0	0	0	0	0	0	0	0	0	0	0	0	0	0	0	0	0	0	0	0	0	0	0	0	0	0	0	0	0	0	0	0	0	0	0
GSM815776	GSM416800	GSM815691	609	5	M	2	0	Newly diagnosed	N	L	3	1	0	1	0	0	0	0	0	0	0	0	0	0	0	0	0	0	0	0	0	0	0	0	0	0	0	0	1	0	0	0	0	0	0	0
GSM815777	GSM416801	GSM815692	612	3	F	1	0	Newly diagnosed	NA	L	0	0	0	0	0	0	0	0	0	0	0	0	0	0	0	0	0	0	0	0	0	0	0	0	0	0	0	0	0	0	0	0	0	0	0	0
GSM815778	GSM416802	GSM815693	623	8	F	2	1	Recurrent	Yx2	M	7	1	1	1	1	1	0	0	0	0	0	1	0	0	0	1	0	0	0	0	0	0	0	0	0	0	0	0	0	0	0	0	0	0	0	0
GSM815780	GSM416803	GSM815695	645	5	F	1	0	Newly diagnosed	NA	None	1	1	0	0	0	0	0	0	0	0	0	0	0	0	0	0	0	0	0	0	0	0	0	0	0	0	0	0	0	0	0	0	0	0	0	0
GSM815781	GSM416804	GSM815696	654	8	F	2	0	Newly diagnosed	Y	H	5	1	1	1	0	1	0	0	0	0	0	1	0	0	0	0	0	0	0	0	0	0	0	0	0	0	0	0	0	0	0	0	0	0	0	0
GSM815782	GSM416805	GSM815697	674	7	M	1	0	Newly diagnosed	NA	M	2	1	0	1	0	0	0	0	0	0	0	0	0	0	0	0	0	0	0	0	0	0	0	0	0	0	0	0	0	0	0	0	0	0	0	0
GSM815783	GSM416806	GSM815698	675	8	F	1	0	Newly diagnosed	NA	None	7	1	1	0	1	1	0	0	0	0	0	1	0	0	0	0	0	0	0	0	0	0	1	0	0	1	0	0	0	0	0	0	0	0	0	0
GSM815784	GSM416807	GSM815699	679	6	M	1	0	Newly diagnosed	Y	L	7	1	1	0	1	0	1	1	0	1	0	0	0	1	0	0	0	0	0	0	0	0	0	0	0	0	0	0	0	0	0	0	0	0	0	0
GSM815785	GSM416808	GSM815700	682	7	F	1	0	Newly diagnosed	N	M	1	1	0	0	0	0	0	0	0	0	0	0	0	0	0	0	0	0	0	0	0	0	0	0	0	0	0	0	0	0	0	0	0	0	0	0
GSM815787	GSM416809	GSM815702	710	7	F	1	0	Newly diagnosed	NA	L	5	1	1	0	0	0	1	0	0	0	0	0	1	0	0	0	1	0	0	0	0	0	0	0	0	0	0	0	0	0	0	0	0	0	0	0
GSM815788	GSM416810	GSM815703	714	4	M	1	0	Newly diagnosed	N	None	0	0	0	0	0	0	0	0	0	0	0	0	0	0	0	0	0	0	0	0	0	0	0	0	0	0	0	0	0	0	0	0	0	0	0	0
GSM815789	GSM416811	GSM815704	731	6	F	2	0	Newly diagnosed	NA	L	2	0	0	1	0	0	0	0	0	0	0	1	0	0	0	0	0	0	0	0	0	0	0	0	0	0	0	0	0	0	0	0	0	0	0	0
GSM815791	GSM416812	GSM815706	758	7	F	1	0	Newly diagnosed	NA	None	1	1	0	0	0	0	0	0	0	0	0	0	0	0	0	0	0	0	0	0	0	0	0	0	0	0	0	0	0	0	0	0	0	0	0	0
GSM815792	GSM416813	GSM815707	760	7	F	2	0	Newly diagnosed	N	L	3	1	0	1	1	0	0	0	0	0	0	0	0	0	0	0	0	0	0	0	0	0	0	0	0	0	0	0	0	0	0	0	0	0	0	0
GSM815793	GSM416814	GSM815708	761	4	F	1	0	Newly diagnosed	NA	L	1	1	0	0	0	0	0	0	0	0	0	0	0	0	0	0	0	0	0	0	0	0	0	0	0	0	0	0	0	0	0	0	0	0	0	0
GSM815794	GSM416815	GSM815709	765	8	M	2	1	Recurrent	NA	M	5	1	1	1	1	0	0	0	0	0	1	0	0	0	0	0	0	0	0	0	0	0	0	0	0	0	0	0	0	0	0	0	0	0	0	0
GSM815795	GSM416816	GSM815710	769	7	F	1	0	Newly diagnosed	NA	L	0	0	0	0	0	0	0	0	0	0	0	0	0	0	0	0	0	0	0	0	0	0	0	0	0	0	0	0	0	0	0	0	0	0	0	0
GSM815796	GSM416817	GSM815711	776	5	M	2	0	Newly diagnosed	N	L	2	1	1	0	0	0	0	0	0	0	0	0	0	0	0	0	0	0	0	0	0	0	0	0	0	0	0	0	0	0	0	0	0	0	0	0
GSM815797	GSM416818	GSM815712	788	4	M	2	1	Recurrent	Y	L	3	1	0	1	0	0	0	0	0	0	0	0	0	0	1	0	0	0	0	0	0	0	0	0	0	0	0	0	0	0	0	0	0	0	0	0
GSM815798	GSM416819	GSM815713	789	5	F	1	0	Newly diagnosed	N	L	0	0	0	0	0	0	0	0	0	0	0	0	0	0	0	0	0	0	0	0	0	0	0	0	0	0	0	0	0	0	0	0	0	0	0	0
GSM815799	GSM416820	GSM815714	795	7	F	3	2	Recurrent	Y	L	5	0	0	0	1	1	0	1	1	0	0	0	0	0	0	0	0	1	0	0	0	0	0	0	0	0	0	0	0	0	0	0	0	0	0	0
GSM815800	GSM416821	GSM815715	798	8	F	1	0	Newly diagnosed	NA	None	0	0	0	0	0	0	0	0	0	0	0	0	0	0	0	0	0	0	0	0	0	0	0	0	0	0	0	0	0	0	0	0	0	0	0	0
GSM815801	GSM416822	GSM815716	816	7	F	1	0	Newly diagnosed	NA	L	1	1	0	0	0	0	0	0	0	0	0	0	0	0	0	0	0	0	0	0	0	0	0	0	0	0	0	0	0	0	0	0	0	0	0	0
GSM815803	GSM416824	GSM815718	908	7	M	1	0	Newly diagnosed	NA	M	0	0	0	0	0	0	0	0	0	0	0	0	0	0	0	0	0	0	0	0	0	0	0	0	0	0	0	0	0	0	0	0	0	0	0	0
GSM815804	GSM416825	GSM815719	941	5	F	1	0	Newly diagnosed	NA	None	1	1	0	0	0	0	0	0	0	0	0	0	0	0	0	0	0	0	0	0	0	0	0	0	0	0	0	0	0	0	0	0	0	0	0	0
GSM815805	GSM416826	GSM815720	977	6	F	2	0	Newly diagnosed	Y	L	3	1	1	0	0	0	0	0	0	1	0	0	0	0	0	0	0	0	0	0	0	0	0	0	0	0	0	0	0	0	0	0	0	0	0	0
GSM815806	GSM416827	GSM815721	984	3	M	2	0	Newly diagnosed	NA	M	6	1	1	1	1	0	0	1	1	0	0	0	0	0	0	0	0	0	0	0	0	0	0	0	0	0	0	0	0	0	0	0	0	0	0	0
GSM815807	GSM416828	GSM815722	985	6	M	1	0	Newly diagnosed	NA	L	2	1	0	0	0	0	0	0	0	0	1	0	0	0	0	0	0	0	0	0	0	0	0	0	0	0	0	0	0	0	0	0	0	0	0	0
GSM815808	GSM416829	GSM815723	989	7	M	1	0	Newly diagnosed	NA	L	6	1	1	0	1	0	1	1	0	0	0	0	0	0	0	0	1	0	0	0	0	0	0	0	0	0	0	0	0	0	0	0	0	0	0	0
GSM815725	GSM416830	GSM815640	1048	7	M	1	0	Newly diagnosed	NA	L	3	0	1	0	0	0	1	0	0	0	0	0	1	0	0	0	0	0	0	0	0	0	0	0	0	0	0	0	0	0	0	0	0	0	0	0
GSM815726	GSM416831	GSM815641	1356	7	F	2	0	Newly diagnosed	Y	L	4	1	1	0	1	0	0	0	0	1	0	0	0	0	0	0	0	0	0	0	0	0	0	0	0	0	0	0	0	0	0	0	0	0	0	0
GSM815727	GSM416832	GSM815642	1378	5	F	1	0	Newly diagnosed	NA	None	0	0	0	0	0	0	0	0	0	0	0	0	0	0	0	0	0	0	0	0	0	0	0	0	0	0	0	0	0	0	0	0	0	0	0	0
GSM815728	GSM416833	GSM815643	1391	5	F	1	0	Newly diagnosed	NA	L	1	1	0	0	0	0	0	0	0	0	0	0	0	0	0	0	0	0	0	0	0	0	0	0	0	0	0	0	0	0	0	0	0	0	0	0
GSM815730	GSM416834	GSM815645	1702	7	M	1	0	Newly diagnosed	NA	NA	0	0	0	0	0	0	0	0	0	0	0	0	0	0	0	0	0	0	0	0	0	0	0	0	0	0	0	0	0	0	0	0	0	0	0	0
GSM815731	GSM416835	GSM815646	1811	7	M	1	0	Newly diagnosed	NA	NA	0	0	0	0	0	0	0	0	0	0	0	0	0	0	0	0	0	0	0	0	0	0	0	0	0	0	0	0	0	0	0	0	0	0	0	0
GSM815736	GSM416836	GSM815651	1937	5	F	1	0	Newly diagnosed	NA	None	0	0	0	0	0	0	0	0	0	0	0	0	0	0	0	0	0	0	0	0	0	0	0	0	0	0	0	0	0	0	0	0	0	0	0	0
GSM815737	GSM416837	GSM815652	2042	5	F	1	0	Newly diagnosed	NA	M	1	1	0	0	0	0	0	0	0	0	0	0	0	0	0	0	0	0	0	0	0	0	0	0	0	0	0	0	0	0	0	0	0	0	0	0
GSM815742	GSM416838	GSM815657	2232	7	F	2	0	Newly diagnosed	NA	L	4	1	1	1	0	0	0	0	0	0	1	0	0	0	0	0	0	0	0	0	0	0	0	0	0	0	0	0	0	0	0	0	0	0	0	0
GSM815744	GSM416839	GSM815659	2281	5	M	1	0	Newly diagnosed	N	L	0	0	0	0	0	0	0	0	0	0	0	0	0	0	0	0	0	0	0	0	0	0	0	0	0	0	0	0	0	0	0	0	0	0	0	0
GSM815746	GSM416840	GSM815661	2354	4	M	1	0	Newly diagnosed	N	L	0	0	0	0	0	0	0	0	0	0	0	0	0	0	0	0	0	0	0	0	0	0	0	0	0	0	0	0	0	0	0	0	0	0	0	0
GSM815747	GSM416841	GSM815662	2364	8	M	1	2	Recurrent	NA	NA	2	1	0	0	0	0	0	0	0	0	1	0	0	0	0	0	0	0	0	0	0	0	0	0	0	0	0	0	0	0	0	0	0	0	0	0
GSM815749	GSM416842	GSM815664	2407	3	F	3	2	Recurrent	Y	H	13	1	1	1	1	1	1	1	0	1	0	0	1	1	0	1	0	0	0	0	1	1	0	0	0	0	0	0	0	0	0	0	0	0	0	0
GSM815750	GSM416843	GSM815665	2461	5	M	2	0	Newly diagnosed	N	H	2	1	0	1	0	0	0	0	0	0	0	0	0	0	0	0	0	0	0	0	0	0	0	0	0	0	0	0	0	0	0	0	0	0	0	0
GSM815751	GSM416844	GSM815666	2469	8	M	2	0	Newly diagnosed	NA	M	9	1	1	0	0	1	0	1	1	0	0	0	0	0	0	0	1	1	0	0	0	0	1	0	0	0	0	0	0	0	0	0	1	0	0	0
GSM815754	GSM416845	GSM815669	2827	7	M	3	0	Newly diagnosed	NA	H	3	1	1	0	0	0	0	0	0	0	0	0	0	0	1	0	0	0	0	0	0	0	0	0	0	0	0	0	0	0	0	0	0	0	0	0
GSM815755	GSM416846	GSM815670	2889	3	F	1	0	Newly diagnosed	NA	M	0	0	0	0	0	0	0	0	0	0	0	0	0	0	0	0	0	0	0	0	0	0	0	0	0	0	0	0	0	0	0	0	0	0	0	0
GSM815756	GSM416847	GSM815671	2891	5	F	1	0	Newly diagnosed	NA	M	10	0	1	1	1	0	0	0	0	1	0	0	0	1	0	1	0	0	1	0	0	0	0	0	1	0	0	0	0	0	1	0	0	1	0	0
GSM815757	GSM416848	GSM815672	2950	6	F	1	0	Newly diagnosed	NA	L	1	1	0	0	0	0	0	0	0	0	0	0	0	0	0	0	0	0	0	0	0	0	0	0	0	0	0	0	0	0	0	0	0	0	0	0
GSM815759	GSM416849	GSM815674	3069	4	F	1	0	Newly diagnosed	Y	L	1	1	0	0	0	0	0	0	0	0	0	0	0	0	0	0	0	0	0	0	0	0	0	0	0	0	0	0	0	0	0	0	0	0	0	0
GSM815762	GSM416850	GSM815677	3300	4	F	1	0	Newly diagnosed	Y	L	0	0	0	0	0	0	0	0	0	0	0	0	0	0	0	0	0	0	0	0	0	0	0	0	0	0	0	0	0	0	0	0	0	0	0	0
GSM815763	GSM416851	GSM815678	3375	6	F	1	0	Newly diagnosed	N	L	0	0	0	0	0	0	0	0	0	0	0	0	0	0	0	0	0	0	0	0	0	0	0	0	0	0	0	0	0	0	0	0	0	0	0	0
GSM815764	GSM416852	GSM815679	3456	4	F	3	4	Recurrent	Y	NA	9	1	1	0	1	1	1	1	0	0	1	0	0	0	0	0	0	0	1	0	0	0	0	0	0	0	0	1	0	0	0	0	0	0	0	0
GSM815765	GSM416853	GSM815680	3489	6	F	1	0	Newly diagnosed	NA	L	1	1	0	0	0	0	0	0	0	0	0	0	0	0	0	0	0	0	0	0	0	0	0	0	0	0	0	0	0	0	0	0	0	0	0	0
GSM815766	GSM416854	GSM815681	3619	6	M	1	0	Newly diagnosed	NA	NA	7	1	1	0	1	0	1	0	0	0	1	0	0	0	0	1	0	0	0	0	0	0	0	0	0	0	0	1	0	0	0	0	0	0	0	0
GSM815770	GSM416855	GSM815685	3655	5	F	3	5	Recurrent	NA	H	16	1	1	0	1	1	0	1	1	1	0	1	0	1	1	0	0	0	1	1	0	1	0	0	0	1	1	0	0	1	0	0	0	0	0	0
GSM815771	GSM416856	GSM815686	3685	3	F	1	0	Newly diagnosed	NA	M	1	1	0	0	0	0	0	0	0	0	0	0	0	0	0	0	0	0	0	0	0	0	0	0	0	0	0	0	0	0	0	0	0	0	0	0
GSM815772	GSM416857	GSM815687	3720	6	F	2	9	Recurrent	Y	H	8	1	1	1	0	1	1	0	0	0	0	1	0	0	0	0	0	0	0	0	1	0	0	0	0	0	1	0	0	0	0	0	0	0	0	0
											sum	51	25	18	16	11	10	9	7	7	7	6	5	5	5	4	4	3	3	3	3	2	2	2	2	2	2	2	2	2	1	1	1	1	1	1
