# Supplementary material for: An Integrative Analysis of Meningioma Tumors Reveals the Determinant Genes and Pathways of Malignant Transformation
Source: Front Oncol. 2014 Jun 23;4:147. doi: 10.3389/fonc.2014.00147 (PMC4066933; doi:10.3389/fonc.2014.00147)
Supplement: Table S1 — Summary of the original data downloaded for the study, including the links to the expression and genotypic files and the phenotypic information. [file Presentation2.ZIP › 79818_Mosquera_Orgueira_Table_2.XLS]

## Sheet: Hoja1
A)	Lamba=1,063154	Fitted model: base=1 added=PC1
dbSNP,RS,ID	chi	pval	Chromosome	Chromosomal,Position	ref	alt	AFR	AMR	ASN	EUR	GERP_cons	SiPhy_cons	Promoter_ENCODE	Enhancer_ENCODE	Promoter_Roadmap	Enhancer_Roadmap	DNAse	Proteins	eQTL	Motifs	GENCODE_id	GENCODE_name	GENCODE_direction	GENCODE_distance	RefSeq_id	RefSeq_name	RefSeq_direction	RefSeq_distance	left_gene	right_gene	dbSNP_functional_annotation	Gene AND Cancer	Gene AND Meningioma	Is a module gene?
rs10489172	17.2825	3.22146e-05	1	169824379	G	A	0.11	0.21	0.01	0.26	0	0	,	,	,	,	,	,	,	Fox;Foxa_known2;Pou1f1_1;Pou2f2_known5	ENSG00000000457,8	SCYL3	0	0	NM_020423	SCYL3	0	0	C1orf112	KIFAP3	INT	X	X
rs4140655	16.4907	4.88899e-05	1	169666597	A	T	0.23	0.2	0.05	0.24	0	0	,	GM12878,5_Strong_Enhancer	CD15,P,2_TssF;CD34,MBP1508,2_TssF	CD34,MBP1549,9_TxEnhG1;SPL,14_Enh;CCC,TREGP,9_TxEnhG1;CC,TPC,9_TxEnhG1;CD8,NP,11_EnhWk1;CD19,P,10_TxEnhG2;CD34,MBP1536,13_EnhA;CD8,MP,11_EnhWk1;CCIP,LSTP,11_EnhWk1;CD3,P,9_TxEnhG1;CCIP,LSMPTP,13_EnhA;CD34,MBP1562,9_TxEnhG1;CD4,NP,11_EnhWk1;CCCRO,MP,11_Enh	,	,	,	Mef2_known3;Mef2_known6	ENSG00000188404,4	SELL	0	0	NR_029467	SELL	0	0	SELP	SELE	INT	V	X
rs1062976	17.2502	3.27669e-05	1	169823660	C	T	0.11	0.21	0.01	0.26	0	0	,	,	,	SK,MUS,9_TxEnhG1	,	,	,	p300_disc7	ENSG00000000457,8	SCYL3	0	0	NM_020423	SCYL3	0	0	C1orf112	KIFAP3	SYN	X	X
rs10489179	17.151	3.4522e-05	1	169719837	T	A	0.1	0.19	0.01	0.26	1	0	,	,	,	,	,	,	,	Myf_4	ENSG00000000460,11	C1orf112	0	0	NM_000450	SELE	5	16616	SELE	C1orf156	,	V	X
rs699315	15.1459	9.95129e-05	2	195564847	T	C	0.88	0.95	1	0.94	0	0	,	Huvec,5_Strong_Enhancer	,	,	UW,HMVEC-dBl-Ad,None	HUVEC,CFOS,UCD,None	,	BCL_disc4;DMRT5;DMRT7;Irf_disc3;Irf_known1;Irf_known2;Irf_known3;Irf_known5;Irf_known6;Pax-5_disc3;STAT_disc3;p300_disc5	ENSG00000230173,1	AC006196,1	5	30471	NM_001127257	SLC39A10	5	956683	LOC343981	LOC391470	,	V	X
rs10497325	15.4062	8.67051e-05	2	168374752	A	C	0.06	0.02	0.0017	0.01	0	0	,	,	,	,	,	,	,	Evi-1_4;YY1_known6	ENSG00000228222,1	AC074363,1	0	0	NM_001199145	XIRP2	3	258490	XIRP2	LOC728375	,	X	X
rs10490079	15.1956	9.69282e-05	2	171438669	G	A	0.13	0.13	0.14	0.12	0	0	,	H1,7_Weak_Enhancer	,	HUES64,12_EnhWk2;H1,14_Enh;IPS,18,12_EnhWk2;IPS,20,13_EnhA;ES,I3,12_EnhWk2;NCC,COR2,11_EnhWk1;NCC,GED2,11_EnhWk1;H9,12_EnhWk2;H1,BMP4DM,12_EnhWk2;HUES48,12_EnhWk2;HUES6,13_EnhA;IPS,15,12_EnhWk2	,	,	,	Obox6;Pou2f2_known3	ENSG00000071909,13	MYO3B	0	0	NM_138995	MYO3B	0	0	UBR3	HMG1L4P	INT	X	X
rs1035232	17.2249	3.32058e-05	2	39573521	C	A	0.83	0.81	0.87	0.93	0	0	,	,	,	IPS,15,11_EnhWk1;HD,CD184EC,11_EnhWk1;HUES64,11_EnhWk1	,	,	,	Bbx;GCNF;Hbp1;p300_disc7	ENSG00000011566,9	MAP4K3	0	0	NM_003618	MAP4K3	0	0	CDKL4	LOC728730	INT	V	X
rs10497793	15.3191	9.07962e-05	2	197487795	T	C	0.12	0.09	0.0035	0.12	0	0	,	,	,	,	,	,	,	AIRE_1;PLZF	ENSG00000144395,13	CCDC150	5	16482	NM_001080539	CCDC150	5	16559	HECW2	CCDC150	,	X	X
rs1436336	15.7213	7.33922e-05	3	104673566	T	A	0.09	0.12	0.02	0.21	0	0	,	,	,	,	Duke,Fibrobl,None	,	,	Nkx6-1_1;Pou5f1_disc1;Pou5f1_known1;Rhox11;Sox_4;p300_disc6	ENSG00000170017,8	ALCAM	5	412186	NM_001627	ALCAM	5	412145	LOC100128179	ALCAM	,	V	V
rs10513442	17.161	3.4341e-05	3	152991390	A	T	0.0041	0.04	0.01	0.06	0	0	,	NHEK,7_Weak_Enhancer;NHLF,7_Weak_Enhancer;HSMM,7_Weak_Enhancer	,	PFM,1,11_EnhWk1;PFM,3,13_EnhA;PFK,3,14_Enh;CD34,C,12_EnhWk2;CCIP,LSMPTP,11_EnhWk1;PFF,2,11_EnhWk1;CC,TPC,11_EnhWk1;PFM,2,11_EnhWk1;ADI,MSC,13_EnhA	,	,	,	Nkx6-1_1;TATA_known5	ENSG00000265813,1	Metazoa_SRP	5	73583	NM_002886	RAP2B	3	105126	RAP2B	LOC152118	,	V	X
rs755314	18.1278	2.06561e-05	3	59373505	C	T	0.2	0.23	0.0017	0.19	0	0	,	GM12878,5_Strong_Enhancer	,	CD4,MP,12_EnhWk2;CCC,TREGP,12_EnhWk2;CCIP,LSMPTP,11_EnhWk1;CCIP,LSTP,11_EnhWk1;CD3,P,11_EnhWk1	,	,	,	,	ENSG00000243903,1	RP11-285B24,1	0	0	NM_198463	C3orf67	5	337789	C3orf67	hCG_1813818	,	X	X
rs10510806	18.6937	1.53486e-05	3	59373798	T	C	0.12	0.22	0.0017	0.19	0	0	,	GM12878,5_Strong_Enhancer;HMEC,7_Weak_Enhancer	,	CD4,MP,12_EnhWk2;CCC,TREGP,12_EnhWk2;CD3,P,11_EnhWk1;CCCRO,MP,12_EnhWk2;CC,TPC,12_EnhWk2;CCCRA,NP,12_EnhWk2;CCIP,LSTP,13_EnhA;CCIP,LSMPTP,13_EnhA	Duke,Chorion,None;UW,SAEC,None	,	,	Pou5f1_disc2	ENSG00000243903,1	RP11-285B24,1	0	0	NM_198463	C3orf67	5	338082	C3orf67	hCG_1813818	,	X	X
rs10517387	15.415	8.62986e-05	4	37076682	G	A	0.04	0.01	0	0.06	0	0	,	,	,	,	Duke,Osteobl,None	,	,	AP-1_disc4	ENSG00000247810,2	RP11-103J17,1	5	3516	NR_039965	MIR4801	3	166848	LOC100130532	KIAA1239	,	X	X
rs10517611	15.5275	8.13145e-05	4	155993849	G	A	0.03	0.13	0.05	0.25	0	0	,	,	,	,	UW,GM12864,None	SH-SY5Y,GATA2,UCD,None	,	SP2_disc2	ENSG00000250538,1	RP11-92A5,2	3	133831	NM_000910	NPY2R	5	135930	LOC729902	NPY2R	,	V	X
rs10518449	22.2689	2.3701e-06	4	125706437	A	C	0.01	0.07	0	0.08	0	0	,	,	,	,	,	,	,	,	ENSG00000151458,7	ANKRD50	5	72549	NM_020337	ANKRD50	5	72549	ANKRD50	FAT4	,	X	X
rs1548315	15.3452	8.9549e-05	4	169841518	A	C	0.44	0.69	0.96	0.81	0	0	,	H1,7_Weak_Enhancer	,	HRT,FE,9_TxEnhG1;DUO,SMUS,9_TxEnhG1;ST,SMUS28,9_TxEnhG1;CHON,BMMSC,9_TxEnhG1;IPS,15,12_EnhWk2;H1,DNP,9_TxEnhG1;LV,9_TxEnhG1;IPS,20,13_EnhA;HUES6,9_TxEnhG1;BR,MYO,9_TxEnhG1;R,SMUS,9_TxEnhG1;COL,SMUS,9_TxEnhG1;H1,13_EnhA;IMR90,9_TxEnhG1;BN,GM2,9_TxEnhG1;KID	UW,H7-hESC,None	,	,	BDP1_disc1	ENSG00000129116,13	PALLD	0	0	NM_001166110	PALLD	0	0	LOC727835	CBR4	INT	V	X
rs4538515	15.324	9.05607e-05	4	77892262	C	G	0.3	0.42	0.29	0.46	0	0	,	H1,7_Weak_Enhancer	,	H1,DMSC,14_Enh;MSC,ADIPC,11_EnhWk1;BM,MSC,11_EnhWk1;NCC,GED2,14_Enh;HUES64,11_EnhWk1;KID,FE,13_EnhA;NCC,COR2,11_EnhWk1;CD34,MBP1562,11_EnhWk1;CHON,BMMSC,14_Enh;ADI,NUC,14_Enh;HD,CD184EC,11_EnhWk1;IPS,20,11_EnhWk1	,	,	,	,	ENSG00000138758,7	SEPT11	0	0	NM_018243	SEPT11	0	0	AF357530	UNQ3028	INT	V	X
rs10512765	15.1459	9.95129e-05	5	41212127	G	A	0.17	0.06	0.0017	0.05	0	0	,	,	LIV,A,3_TssA;MSC,ADIPC,4_TssWk	,	,	,	,	YY1_disc1	ENSG00000039537,9	C6	0	0	NM_001115131	C6	0	0	FLJ40243	PLCXD3	INT	V	X
rs9296400	17.7164	2.564e-05	6	12508419	T	A	0.12	0.04	0.03	0.04	0	0	,	,	,	,	,	,	,	CDP_7;Cdx2_2;Foxq1;Hoxa10;Zfp105	ENSG00000234015,1	RP11-125M16,1	3	74727	NM_001242648	PHACTR1	5	208616	EDN1	RPL15P3	,	V	X
rs10498686	15.4053	8.67438e-05	6	16007935	C	T	0.39	0.27	0.29	0.18	1	1	,	K562,7_Weak_Enhancer	,	CD34,MBP1536,12_EnhWk2;CD34,MBP1480,12_EnhWk2;CD34,C,11_EnhWk1;CD34,MBP1562,13_EnhA;CD34,P,12_EnhWk2;CD34,MBP1508,12_EnhWk2;CD34,MBP1549,12_EnhWk2	UW,HAEpiC,None	,	,	,	ENSG00000232947,1	RP11-401E14,2	3	7906	NM_013262	MYLIP	5	121380	LOC441131	LOC644906	,	V	X
rs10485215	18.8513	1.41313e-05	6	153761144	G	A	0.27	0.17	0.18	0.27	0	0	,	,	,	HD,CD184EC,11_EnhWk1	,	,	,	FXR_1;Obox3;ZEB1_known4;ZEB1_known5	ENSG00000222806,1	RN5S225	3	19436	NM_012419	RGS17	5	308754	hCG_21078	LOC729635	,	V	X
rs1407214	16.6911	4.39866e-05	6	161767537	G	A	0.09	0.14	0.0017	0.16	0	0	,	,	,	BN,AG,14_Enh;BN,CC,14_Enh	,	,	,	DMRT7;Dbx2;FAC1;Irf_known11;Pax-4_4;Pou6f1_1	ENSG00000185345,14	PARK2	3	914	NM_004562	PARK2	3	1051	AGPAT4	PARK2	,	V	X
rs10487577	15.4062	8.67051e-05	7	2810478	T	C	0.1	0.01	0	0.02	0	0	,	K562,5_Strong_Enhancer	,	CD34,MBP1480,11_EnhWk1;H1,DNP,15_EnhP;CD34,MBP1508,11_EnhWk1;CD34,P,9_TxEnhG1;CD34,MBP1562,13_EnhA;CD34,MBP1536,14_Enh;CD34,MBP1549,11_EnhWk1;CD34,C,9_TxEnhG1	Duke,Osteobl,None	,	,	,	ENSG00000233202,1	AC006028,10	0	0	NM_007353	GNA12	0	0	AMZ1	LOC100131264	INT	V	X
rs1481596	18.6843	1.5425e-05	8	13414280	T	C	0.72	0.85	0.98	0.85	0	0	,	,	,	,	,	,	,	Mef2_known6;Pou2f2_known2;TATA_disc9	ENSG00000255069,1	RP11-145O15,3	3	885	NM_001007090	C8orf48	5	10070	DLC1	C8orf48	,	X	X
rs1474448	15.4062	8.67051e-05	8	16353123	T	C	0.78	0.98	1	0.99	0	0	,	,	,	,	,	,	,	CDP_7;Hand1_1	ENSG00000038945,9	MSR1	0	0	NM_002445	MSR1	5	302822	MRPL49P2	FGF20	,	V	X
rs10511608	21.4755	3.58371e-06	9	15078990	A	G	0.7	0.85	0.99	0.86	0	0	,	,	,	HD,CD184EC,12_EnhWk2	,	,	,	HES1;Pou2f2_known2;RAR;RXRA_disc1	ENSG00000251960,1	U6	5	64296	NR_003920	LOC389705	3	59267	PSIP1P	TTC39B	,	X	X
rs10521073	15.4062	8.67051e-05	9	107813950	A	T	0.1	0.02	0.0017	0.02	0	0	,	,	,	CD15,P,11_EnhWk1;CD3,P,12_EnhWk2;CCCRA,NP,12_EnhWk2;CD8,MP,12_EnhWk2;CD4,NP,12_EnhWk2;CC,TPC,12_EnhWk2;SPL,11_EnhWk1;CCIP,LSTP,12_EnhWk2;CCIP,LSMPTP,12_EnhWk2;CD4,MP,12_EnhWk2	,	,	,	Foxa_disc1;Foxa_known1;Foxi1;Foxj1_1;Foxj2_1;HDAC2_disc2;Nanog_disc1;Pou2f2_known8;TATA_disc9;TATA_known5;TCF12_disc2;TCF4_known1;TEF;p300_disc3	ENSG00000201583,1	7SK	5	45086	NM_005502	ABCA1	5	123422	ABCA1	SLC44A1	,	V	X
rs10512289	17.8229	2.42445e-05	9	104510458	T	C	0.26	0.02	0.03	0.02	0	0	,	,	,	,	,	,	,	Foxa_known2;Foxa_known4;Foxj2_1;Lhx4;Prrx2_1	ENSG00000198785,4	GRIN3A	5	9595	NM_133445	GRIN3A	5	9595	GRIN3A	LOC100131629	,	X	X
rs10509320	19.1961	1.17953e-05	10	71351011	T	C	NA	NA	NA	NA	0	0	,	,	,	,	,	,	,	,	ENSG00000236154,1	RP11-343J3,2	3	14100	NM_020999	NEUROG3	5	17800	NEUROG3	C10orf35	,	X	X
rs10508779	24.1405	8.95551e-07	10	33413355	T	C	0.12	0.06	0	0.05	0	0	,	,	,	CD4,MP,11_EnhWk1;CCIP,LSMPTP,11_EnhWk1;CCIP,LSTP,11_EnhWk1;CCCRO,MP,11_EnhWk1;CC,TPC,11_EnhWk1;CD4,NP,11_EnhWk1;CCC,TREGP,14_Enh	Duke,Hepatocytes,None	,	,	AP-3;Sox_13;Sox_14	ENSG00000233387,1	RP11-342D11,3	5	7754	NM_003873	NRP1	3	53062	LOC401640	NRP1	,	V	V
rs341066	15.4062	8.67051e-05	11	72268801	A	G	0.84	0.99	1	1	0	0	,	,	,	,	,	,	,	,	ENSG00000227467,3	RP11-169D4,1	5	12902	NM_002599	PDE2A	3	18382	ART2P	PDE2A	,	V	X
rs11233494	18.2763	1.91065e-05	11	82870156	A	G	0.24	0.07	0.05	0.07	0	0	K562,1_Active_Promoter;HMEC,1_Active_Promoter;HepG2,1_Active_Promoter;NHLF,1_Active_Promoter;NHEK,1_Active_Promoter;GM12878,1_Active_Promoter;H1,2_Weak_Promoter;HSMM,2_Weak_Promoter	Huvec,4_Strong_Enhancer	R,MUC31,3_TssA;PFF,2,3_TssA;BN,FE2,3_TssA;CD8,NP,3_TssA;CD8,MP,3_TssA;CD4,MP,3_TssA;PFM,3,3_TssA;PFM,2,3_TssA;CCIP,LSTP,3_TssA;CD4,NP,3_TssA;CD34,MBP1549,3_TssA;PFK,3,3_TssA;NCC,GED2,3_TssA;CCCRA,NP,3_TssA;CCIP,LSMPTP,3_TssA;NCC,COR2,3_TssA;CCC,TMP,3_TssA	H1,DMSC,14_Enh;CD34,C,10_TxEnhG2;HD,CD56MESC,10_TxEnhG2;GAS,14_Enh;HUES6,10_TxEnhG2;SPL,14_Enh;HD,CD184EC,10_TxEnhG2;IPS,18,10_TxEnhG2	AWG,Th1,None;UW,CMK,None;UW,GM12864,None;UW,GM12865,None	,	,	SRF_known1;SRF_known2;SRF_known3;SRF_known4;SRF_known6;TATA_known5	ENSG00000165494,5	PCF11	0	0	NM_015885	PCF11	0	0	LOC100127960	ANKRD42	INT	X	X
rs1805781	15.2531	9.40246e-05	12	9065888	G	A	0.01	0.02	0	0.04	0	0	H1,1_Active_Promoter;NHEK,2_Weak_Promoter	K562,7_Weak_Enhancer;NHLF,6_Weak_Enhancer;HMEC,5_Strong_Enhancer	IPS,20,2_TssF;IPS,18,2_TssF;HUES48,2_TssF;HUES6,2_TssF;ES,WA7,4_TssWk;H9,3_TssA;HD,CD184EC,6_TssD2;NCC,GED2,2_TssF;ES,I3,3_TssA;KID,FE,3_TssA;CHON,BMMSC,4_TssWk;HRT,FE,2_TssF;BN,GM2,2_TssF;PFK,3,6_TssD2;LNG,FE,2_TssF;BN,AG,2_TssF;BN,ITL,2_TssF;PANC,I,2_Ts	CD8,MP,12_EnhWk2;ESO,14_Enh;BR,H35,13_EnhA;PFM,1,11_EnhWk1;BN,HM150,14_Enh;R,SMUS,12_EnhWk2;CD4,MP,14_Enh;CD3,P,11_EnhWk1;IMR90,13_EnhA;CD34,MBP1480,11_EnhWk1;CD34,MBP1562,12_EnhWk2;BN,SN,13_EnhA;CCCRA,NP,14_Enh;DUO,SMUS,13_EnhA;LV,14_Enh;H1,DNP,14_Enh;PF	Duke,Chorion,None;Duke,Ishikawa,Estradiol_100nM_1hr	T-47D,GATA3,HudsonAlpha,DMSO_0,02pct	,	HNF4_known2;Pax-6_2	ENSG00000111752,5	PHC1	5	603	NM_004426	PHC1	5	1426	A2ML1	PHC1	,	X	X
rs10507053	15.4062	8.67051e-05	12	95703285	G	A	0	0.01	0	0.03	0	0	,	,	,	,	,	,	,	,	ENSG00000265917,1	MIR3685	5	413	NR_037456	MIR3685	5	412	VEZT	LOC643531	,	X	X
rs10506323	21.2074	4.1218e-06	12	54260120	T	A	0.26	0.3	0.1	0.32	0	0	,	,	,	,	,	,	,	E2A_5;RFX5_disc1;RFX5_known4;RXR::LXR;RXRA_known1	ENSG00000253053,1	7SK	3	49856	NM_017410	HOXC13	5	72454	CALCOCO1	HOXC13	,	V	X
rs10506324	21.2074	4.1218e-06	12	54261101	A	G	0.25	0.3	0.1	0.32	0	0	,	HMEC,7_Weak_Enhancer;HSMM,7_Weak_Enhancer;NHEK,7_Weak_Enhancer	,	H1,BMP4DT,11_EnhWk1;PFK,3,14_Enh;H9,12_EnhWk2;HD,CD56MESC,12_EnhWk2;BR,H35,11_EnhWk1;PFM,2,11_EnhWk1;PFM,3,11_EnhWk1;HUES6,12_EnhWk2	,	,	,	BDP1_disc3;CEBPD;GATA_known13;Otx2;Pax-4_4	ENSG00000253053,1	7SK	3	50837	NM_017410	HOXC13	5	71473	CALCOCO1	HOXC13	,	V	X
rs1408723	15.1459	9.95129e-05	13	53317056	C	G	0.2	0.05	0	0.03	0	0	,	,	,	,	,	,	,	AP-1_known4;CEBPB_known2;CEBPB_known6;DMRT2;GATA_disc2;Hbp1	ENSG00000136110,8	LECT1	5	3108	NM_007015	LECT1	5	3108	LECT1	RP11-431O22.2	,	V	X
rs10498426	18.8001	1.45159e-05	14	51893150	G	A	0.1	0.05	0.15	0.1	0	0	,	,	,	,	,	,	,	,	ENSG00000258537,1	FRMD6-AS2	3	28079	NR_038358	LOC283553	3	60874	LOC729335	SETP2	,	X	X
rs10498424	18.7304	1.50562e-05	14	51865340	T	A	0.38	0.07	0.09	0.1	0	0	,	NHLF,5_Strong_Enhancer;Huvec,5_Strong_Enhancer;HSMM,4_Strong_Enhancer;HMEC,4_Strong_Enhancer;NHEK,4_Strong_Enhancer	,	BR,MYO,12_EnhWk2;PFK,3,13_EnhA;IMR90,14_Enh;MSC,ADIPC,14_Enh;ESO,14_Enh;ST,SMUS28,14_Enh;MUS,SC,13_EnhA;H1,DMSC,14_Enh;ADI,MSC,13_EnhA;PFK,2,11_EnhWk1;BM,MSC,14_Enh;BR,H35,11_EnhWk1;PFF,1,13_EnhA;PFF,2,11_EnhWk1;CHON,BMMSC,13_EnhA	,	,	,	Mef2_known6	ENSG00000258808,1	RP11-255G12,3	5	1486	NR_038358	LOC283553	3	33064	LOC729335	SETP2	,	X	X
rs10520091	15.1459	9.95129e-05	15	38018484	T	C	0.07	0.0028	0	0	0	0	,	,	,	,	,	,	,	Bsx;En-1_1;Hoxa4;Hoxd10;Lhx4;Nkx6-1_1;Pou2f2_known2	ENSG00000166069,9	TMCO5A	5	195655	NM_152453	TMCO5A	5	208971	LOC390576	TMCO5A	,	X	X
rs1543106	17.7561	2.51109e-05	15	99266526	T	C	0.95	0.89	0.87	0.98	0	0	,	HSMM,7_Weak_Enhancer	,	CCCRA,NP,11_EnhWk1;CD8,NP,11_EnhWk1;PFF,1,11_EnhWk1;HD,CD184EC,11_EnhWk1;IPS,20,11_EnhWk1;HUES64,11_EnhWk1;DUO,MUC61,11_EnhWk1;IPS,18,11_EnhWk1;DUO,SMUS,14_Enh;HRT,FE,13_EnhA;PFM,2,11_EnhWk1;ST,MUC,11_EnhWk1;PFM,3,11_EnhWk1;BM,MSC,11_EnhWk1;BN,AC,11_EnhWk	AWG,HSMM,None;AWG,HSMMtube,None;UW,AG04449,None;UW,HA-sp,None;UW,HRPEpiC,None;UW,NH-A,None;UW,NHLF,None	,	,	HDAC2_disc6;Hand1_1;Smad3_2	ENSG00000140443,9	IGF1R	0	0	NM_000875	IGF1R	0	0	FAM169B	LOC145814	INT	V	V
rs2251971	15.4062	8.67051e-05	18	2568165	G	T	0.85	0.98	1	1	0	0	,	K562,5_Strong_Enhancer	,	CD8,NP,11_EnhWk1;CC,TPC,14_Enh;CCC,TREGP,11_EnhWk1;CD4,MP,11_EnhWk1;CCCRA,NP,11_EnhWk1;BN,FE2,11_EnhWk1;CCIP,LSMPTP,11_EnhWk1;BN,SN,14_Enh	,	,	,	Arid5b;Pou5f1_disc1;Pou5f1_known1	ENSG00000101574,9	METTL4	0	0	NM_022840	METTL4	0	0	LOC100128360	LOC100128926	INT	X	X
rs2969972	18.237	1.95056e-05	18	48108763	A	G	0.65	0.7	0.76	0.73	0	0	,	,	,	BN,AC,14_Enh;BN,ITL,12_EnhWk2;ST,SMUS28,12_EnhWk2;LV,13_EnhA;SK,MUS63,12_EnhWk2;SK,MUS62,12_EnhWk2	Duke,Osteobl,None	,	,	AP-1_disc5;Dbx2;FXR_3;Hbp1;Hoxa3_2;Hoxb3;Hoxb4;Hoxc9;Lhx3_2;Nanog_known1;Nkx6-1_2;Nkx6-1_3;Pou3f2_4;Pou3f4;Pou4f3;Pou6f1_2	ENSG00000141639,6	MAPK4	0	0	NM_002747	MAPK4	0	0	LOC100130013	MRO	INT	V	X
rs10485816	17.3966	3.03371e-05	20	62906514	G	A	0.48	0.17	0.05	0.2	0	0	,	HSMM,6_Weak_Enhancer	,	CHON,BMMSC,11_EnhWk1;CCCRA,NP,12_EnhWk2	,	,	,	,	ENSG00000203880,6	PCMTD2	0	0	NM_001104925	PCMTD2	0	0	MYT1	LOC100132324	U3	X	X
rs6033321	17.6889	2.60141e-05	20	12125925	C	T	0.16	0.13	0.02	0.2	0	0	,	,	,	,	,	,	,	Foxa_disc2;Hoxd10;TEF	ENSG00000235292,1	RP4-796I8,1	3	98617	NM_014962	BTBD3	3	218681	BTBD3	PA2G4P2	,	X	X	Yes
rs2327574	17.7264	2.5506e-05	20	12116305	T	C	0.17	0.13	0.02	0.21	0	0	,	,	,	,	,	,	,	Irf_known1;Irf_known7;Rad21_disc2;SMC3_disc4;ZID	ENSG00000235292,1	RP4-796I8,1	3	108237	NM_014962	BTBD3	3	209061	BTBD3	PA2G4P2	,	X	X	Yes
rs136163	15.2645	9.34555e-05	22	36657628	T	A,G	0.97	0.86	0.81	0.78	0	0	,	Huvec,7_Weak_Enhancer	,	LIV,A,9_TxEnhG1;BN,AG,11_EnhWk1;SPL,9_TxEnhG1	UW,HAEpiC,None	,	,	,	ENSG00000100342,15	APOL1	0	0	NM_003661	APOL1	0	0	APOL2	MYH9	INT	X	X
B)	LAMBDA=0,87	Fitted model: base=PC1 added=PC2
chr	pos	rsID	P-value	ref	alt	AFR	AMR	ASN	EUR	GERP_cons	SiPhy_cons	Promoter_ENCODE	Enhancer_ENCODE	Promoter_Roadmap	Enhancer_Roadmap	DNAse	Proteins	eQTL	Motifs	GENCODE_id	GENCODE_name	GENCODE_direction	GENCODE_distance	RefSeq_id	RefSeq_name	RefSeq_direction	RefSeq_distance	left_gene	right_gene	dbSNP_functional_annotation	Gene AND Cancer	Gene AND Meningioma
6	82848208	rs10485091	9.36e-05	C	G	0.16	0.12	0.0017	0.15	0	0	.	HMEC,5_Strong_Enhancer	.	BR.H35,12_EnhWk2;HRT.FE,11_EnhWk1;PFM.3,12_EnhWk2	.	.	.	BCL_disc4;Irf_known4;PRDM1_disc1;PRDM1_known1;RXRA_known5	ENSG00000005700.10	IBTK	3	31491	NM_015525	IBTK	3	31746	LOC728360	IBTK	.	X	X
9	38374977	rs2181139	4.7e-05	C	T	0.04	0.11	0.24	0.21	0	0	HepG2,2_Weak_Promoter	.	.	DUO.SMUS,14_Enh;R.SMUS,11_EnhWk1;BN.FE0,11_EnhWk1;BN.FE2,11_EnhWk1;HRT.FE,13_EnhA	Duke,Myometr,None	HepG2,FOXA2,HudsonAlpha,None	.	AIRE_1;NF-I_2;Sin3Ak-20_disc3	ENSG00000223716.1	RP11-113O24.3	0	0	NM_000692	ALDH1B1	5	17723	SHB	ALDH1B1	.	V	X
9	104510458	rs10512289	0	T	C	0.26	0.02	0.03	0.02	0	0	.	.	.	.	.	.	.	Foxa_known2;Foxa_known4;Foxj2_1;Lhx4;Prrx2_1	ENSG00000198785.4	GRIN3A	5	9595	NM_133445	GRIN3A	5	9595	GRIN3A	LOC100131629	.	X	X
15	70175722	rs304949	8.72e-05	C	T	0.05	0.12	0.11	0.13	0	0	.	.	.	.	AWG,HMEC,None	.	.	.	ENSG00000259703.1	LINC00593	3	40262	NR_026764	C15orf50	3	40415	LOC100128431	TLE3	.	X	X
16	63397804	rs150730	6.25e-05	G	T	0.72	0.58	0.42	0.5	0	0	.	.	.	HRT.FE,12_EnhWk2	UW,HRCEpiC,None	A549,GR,HudsonAlpha,DEX_50nM	.	Dbx1;Dbx2;HNF1_1;HNF1_3;HNF1_6;HNF1_7;Hoxd8;Pou1f1_2;Pou2f2_known4;Pou4f3;Prrx1	ENSG00000260658.1	RP11-368L12.1	0	0	NM_001796	CDH8	5	1327064	hCG_1642987	LOC729217	.	V	X
C)	LAMBDA=0,87	Fitted model: base=PC1, added=PC1+PC2
chr	pos	rsID		ref	alt	AFR	AMR	ASN	EUR	GERP_cons	SiPhy_cons	Promoter_ENCODE	Enhancer_ENCODE	Promoter_Roadmap	Enhancer_Roadmap	DNAse	Proteins	eQTL	Motifs	GENCODE_id	GENCODE_name	GENCODE_direction	GENCODE_distance	RefSeq_id	RefSeq_name	RefSeq_direction	RefSeq_distance	left_gene	right_gene	dbSNP_functional_annotation	Gene AND Cancer	Gene AND Meningioma
6	82848208	rs10485091	9.36e-06	C	G	0.16	0.12	0.0017	0.15	0	0	.	HMEC,5_Strong_Enhancer	.	BR.H35,12_EnhWk2;HRT.FE,11_EnhWk1;PFM.3,12_EnhWk2	.	.	.	BCL_disc4;Irf_known4;PRDM1_disc1;PRDM1_known1;RXRA_known5	ENSG00000005700.10	IBTK	3	31491	NM_015525	IBTK	3	31746	LOC728360	IBTK	.	X	X
8	108495057	rs10505108	3.69e-11	C	T	0.01	0.04	0	0.05	0	0	.	.	.	IMR90,14_Enh;CD34.MBP1508,14_Enh;ADI.NUC,14_Enh;CD34.MBP1562,11_EnhWk1;MSC.ADIPC,12_EnhWk2	.	.	.	Hand1_2	ENSG00000154188.5	ANGPT1	0	0	NM_001146	ANGPT1	0	0	LOC644199	LOC100129815	INT	V	x
9	38374977	rs2181139	4.7e-05	C	T	0.04	0.11	0.24	0.21	0	0	HepG2,2_Weak_Promoter	.	.	DUO.SMUS,14_Enh;R.SMUS,11_EnhWk1;BN.FE0,11_EnhWk1;BN.FE2,11_EnhWk1;HRT.FE,13_EnhA	Duke,Myometr,None	HepG2,FOXA2,HudsonAlpha,None	.	AIRE_1;NF-I_2;Sin3Ak-20_disc3	ENSG00000223716.1	RP11-113O24.3	0	0	NM_000692	ALDH1B1	5	17723	SHB	ALDH1B1	.	V	X
9	119685920	rs10513280	5.63e-06	T	C	0.13	0.05	0.0017	0.03	0	0	.	.	.	.	.	.	.	EBF_known2;ERalpha-a_disc4	ENSG00000148219.12	ASTN2	0	0	NM_014010	ASTN2	0	0	TRIM32	SNORA70C	INT	V	X
9	104510458	rs10512289	0	T	C	0.26	0.02	0.03	0.02	0	0	.	.	.	.	.	.	.	Foxa_known2;Foxa_known4;Foxj2_1;Lhx4;Prrx2_1	ENSG00000198785.4	GRIN3A	5	9595	NM_133445	GRIN3A	5	9595	GRIN3A	LOC100131629	.	X	X
15	70175722	rs304949	8.73e-05	C	T	0.05	0.12	0.11	0.13	0	0	.	.	.	.	AWG,HMEC,None	.	.	.	ENSG00000259703.1	LINC00593	3	40262	NR_026764	C15orf50	3	40415	LOC100128431	TLE3	.	X	X
15	99266526	rs1543106	4.07e-05	T	C	0.95	0.89	0.87	0.98	0	0	.	HSMM,7_Weak_Enhancer	.	CCCRA.NP,11_EnhWk1;CD8.NP,11_EnhWk1;PFF.1,11_EnhWk1;HD.CD184EC,11_EnhWk1;IPS.20,11_EnhWk1;HUES64,11_EnhWk1;DUO.MUC61,11_EnhWk1;IPS.18,11_EnhWk1;DUO.SMUS,14_Enh;HRT.FE,13_EnhA;PFM.2,11_EnhWk1;ST.MUC,11_EnhWk1;PFM.3,11_EnhWk1;BM.MSC,11_EnhWk1;BN.AC,11_EnhWk	AWG,HSMM,None;AWG,HSMMtube,None;UW,AG04449,None;UW,HA-sp,None;UW,HRPEpiC,None;UW,NH-A,None;UW,NHLF,None	.	.	HDAC2_disc6;Hand1_1;Smad3_2	ENSG00000140443.9	IGF1R	0	0	NM_000875	IGF1R	0	0	FAM169B	LOC145814	INT	V	V
16	63397804	rs150730	6.25e-05	G	T	0.72	0.58	0.42	0.5	0	0	.	.	.	HRT.FE,12_EnhWk2	UW,HRCEpiC,None	A549,GR,HudsonAlpha,DEX_50nM	.	Dbx1;Dbx2;HNF1_1;HNF1_3;HNF1_6;HNF1_7;Hoxd8;Pou1f1_2;Pou2f2_known4;Pou4f3;Prrx1	ENSG00000260658.1	RP11-368L12.1	0	0	NM_001796	CDH8	5	1327064	hCG_1642987	LOC729217	.	V	X
18	2987784	rs3934426	1.16e-09	T	G	0.86	0.98	0.99	0.98	0	0	.	NHLF,7_Weak_Enhancer	.	PFF.2,14_Enh;CCIP.LSMPTP,11_EnhWk1;MSC.ADIPC,11_EnhWk1;PFF.1,11_EnhWk1;CD3.P,11_EnhWk1;IMR90,14_Enh;MUS.SC,11_EnhWk1;LIV.A,14_Enh	.	.	.	Nkx2_11;Nkx2_4;Rhox11	ENSG00000101577.5	LPIN2	0	0	NM_014646	LPIN2	0	0	LOC727896	MYOM1	INT	V	X
18	2946291	rs643507	5.87e-05	C	T	0.79	0.97	0.99	0.97	1	0	.	.	.	.	.	.	.	BCL_disc5	ENSG00000101577.5	LPIN2	0	0	NR_026659	LOC727896	0	0	EMILIN2	MYOM1	INT	X	X
D)	Lambda=9.940347e-01	Fitted model: base=1 added=PC1+PC2
dbSNP,RS,ID	chi	pvals	Chromosome	Chromosomal,Position	ref	alt	AFR	AMR	ASN	EUR	GERP_cons	SiPhy_cons	Promoter_ENCODE	Enhancer_ENCODE	Promoter_Roadmap	Enhancer_Roadmap	DNAse	Proteins	eQTL	Motifs	GENCODE_id	GENCODE_name	GENCODE_direction	GENCODE_distance	RefSeq_id	RefSeq_name	left_gene	right_gene	RefSeq_direction	RefSeq_distance	dbSNP_functional_annotation	Gene name AND Cancer	Gene name AND meningioma	Is a module gene?
rs10518441	15.7811	7.111e-05	1	77726980	A	G	0.06	0.21	0.04	0.17	0	0	.	.	.	.	.	.	.	Dobox4;SIX5_known2	ENSG00000154027.14	AK5	5	20755	NM_174858	AK5	PIGK	AK5	5	20680	.	V	X
rs259357	15.4162	8.62474e-05	1	95711478	G	T	0.81	0.93	1	0.92	0	0	.	.	.	BR.MYO,14_Enh;SK.MUS,14_Enh;SK.MUS62,14_Enh;BN.GM2,11_EnhWk1	.	.	.	DMRT2;Foxj2_2	ENSG00000122481.12	RWDD3	0	0	NM_001128142	RWDD3	TMEM56	LOC729977	0	0	INT	V	X
rs10494361	26.4913	2.64726e-07	1	161930873	A	G	0.35	0.06	0.02	0.03	0	0	.	Huvec,7_Weak_Enhancer;NHLF,5_Strong_Enhancer	.	SK.MUS,14_Enh;H1.DNP,14_Enh;ADI.MSC,11_EnhWk1;SPL,9_TxEnhG1;CC.TPC,14_Enh;MSC.ADIPC,13_EnhA;BN.AC,11_EnhWk1;CCIP.LSMPTP,11_EnhWk1;PFF.2,13_EnhA;PFK.3,11_EnhWk1;NCC.COR2,11_EnhWk1;PFF.1,13_EnhA;HD.CD56MESC,11_EnhWk1	.	.	.	.	ENSG00000118217.5	ATF6	0	0	NM_007348	ATF6	ATF6	OLFML2B	3	2020	U3	V	X
rs1523433	19.601	9.54211e-06	1	238940426	G	A	0.15	0.06	0.01	0.03	0	0	.	.	.	H1.DMSC,14_Enh	.	.	.	BRCA1_known2;FAC1;HP1-site-factor	ENSG00000231877.1	RP11-177F15.1	3	238820	NR_015407	LOC339535	KRT18P32	LOC100130099	5	291108	.	X	X	Yes
rs4659972	19.6335	9.38114e-06	1	240626483	G	T	0.01	0.05	0.0017	0.09	0	0	.	.	.	R.MUC31,12_EnhWk2;BM.MSC,11_EnhWk1;HD.CD184EC,11_EnhWk1;PFF.1,11_EnhWk1;MUS.SC,11_EnhWk1;H1.BMP4DM,11_EnhWk1	UW,AG09319,None;UW,WI-38,None	.	.	Brachyury_1;Eomes;Pax-6_1;Roaz_1;TCF12_disc6	ENSG00000155816.15	FMN2	0	0	NM_020066	FMN2	PSMD2P1	GREM2	0	0	INT	V	X
rs1933077	18.8904	1.38451e-05	1	167680498	C	G	0.11	0.14	0.2	0.22	0	0	.	GM12878,7_Weak_Enhancer	.	ADI.MSC,12_EnhWk2;MSC.ADIPC,13_EnhA	.	.	.	DMRT5;PLZF;Pax-4_5	ENSG00000198771.6	RCSD1	3	5011	NM_052862	RCSD1	RCSD1	MPZL1	3	5011	.	V	X
rs199937	15.8525	6.84746e-05	1	181594465	G	A	0.88	0.96	1	1	0	0	.	.	.	.	.	.	.	.	ENSG00000198216.6	CACNA1E	0	0	NM_000721	CACNA1E	IER5	ZNF648	0	0	INT	V	X
rs10489483	24.8463	6.20896e-07	1	185359467	G	T	0.45	0.14	0.0017	0.13	0	0	.	.	.	.	.	.	.	Cdx;DMRT5;OTX;Pax-4_5	ENSG00000252407.1	U7	5	43908	NR_038424	LOC100288079	IVNS1ABP	HMCN1	5	55295	.	X	X
rs10494769	22.6889	1.90463e-06	1	198274361	A	G	0.02	0.12	0.19	0.05	0	0	.	HMEC,5_Strong_Enhancer	.	CHON.BMMSC,14_Enh	.	.	.	Gfi1_3;Ncx_2;Pbx-1_2	ENSG00000151414.10	NEK7	0	0	NM_133494	NEK7	LOC647195	ATP6V1G3	0	0	INT	V	X
rs7547283	22.6889	1.90463e-06	1	198314758	G	C	0.11	0.12	0.18	0.05	0	0	.	.	.	LIV.A,12_EnhWk2;HD.CD184EC,12_EnhWk2	.	.	.	ATF3_disc1;Mrg_2;Pou2f2_known3;XBP-1_1	ENSG00000151414.10	NEK7	3	23207	NM_133494	NEK7	NEK7	ATP6V1G3	3	23209	.	V	X
rs10489390	18.3867	1.80316e-05	1	210507809	A	G	0.18	0.03	0.04	0.08	0	0	.	.	.	.	.	.	.	Pou3f2_1	ENSG00000054392.8	HHAT	0	0	NM_001170580	HHAT	RNASEH1P3	LOC100131032	0	0	INT	V	X
rs878097	28.015	1.2038e-07	1	216099151	G	A	0.02	0.08	0	0.05	0	0	.	.	.	.	.	.	.	Gfi1_1;Irf_known4;Nkx2_11;Nkx3_5	ENSG00000042781.8	USH2A	0	0	NM_206933	USH2A	KCTD3	MRPS18BP1	0	0	INT	V	X
rs10495280	15.815	6.98453e-05	1	229245989	A	G	0.01	0.02	0.18	0.01	0	0	.	HepG2,7_Weak_Enhancer	.	PFM.3,15_EnhP;BN.ITL,11_EnhWk1;COL.SMUS,11_EnhWk1;PANC,11_EnhWk1;BN.AG,11_EnhWk1;BN.MFL,11_EnhWk1;LIV.A,11_EnhWk1;KID.FE,11_EnhWk1;BN.HM150,11_EnhWk1;BN.SN,11_EnhWk1;ST.SMUS28,13_EnhA;DUO.SMUS,11_EnhWk1;PFM.2,15_EnhP;BN.AC,11_EnhWk1	Duke,Melano,None	.	.	Hsf_known2;Hsf_known3;STAT_known10;STAT_known13;STAT_known4	ENSG00000236975.1	RP5-1065P14.2	5	15336	NM_004578	RAB4A	RHOU	TMEM78	5	160888	.	V	X
rs2477862	16.3703	5.20961e-05	1	233282210	A	G	0.15	0.22	0.24	0.17	0	0	.	.	.	.	.	.	.	Foxa_disc5;Hltf;Hoxa13;PLZF	ENSG00000135749.13	PCNXL2	0	0	NM_014801	PCNXL2	C1orf57	LOC728973	0	0	INT	X	X
rs526625	15.2021	9.65966e-05	1	166632958	C	T	0.96	0.95	1	0.92	0	0	.	.	.	.	.	.	.	Evi-1_4;Foxk1;Foxl1_1;Foxo_3;Pbx-1_4;Pou2f2_known10;Pou2f2_known2;TATA_known1;TATA_known3	ENSG00000234142.1	RP11-276E17.2	5	173681	NR_002925	FMO9P	FMO9P	LOC646688	3	38484	.	X	X
rs1415083	16.848	4.04968e-05	1	177995610	G	C	0.9	0.88	0.99	0.89	0	0	.	.	.	BN.ITL,14_Enh;BN.AG,14_Enh	.	.	.	Bcl6b;STAT_known14;STAT_known7	ENSG00000254154.3	SEC16B	0	0	NR_037167	LOC730102	SEC16B	LOC100131700	0	0	INT	X	X
rs479439	16.9402	3.8576e-05	1	166617900	A	G	0.96	0.95	1	0.92	0	0	.	.	.	.	.	.	.	BATF_disc2;CEBPA_2;CEBPB_known3;Foxf1;Foxf2;Foxj1_2;Foxj2_2;Foxl1_1;Foxo_1;Foxq1;Hsf_disc1;Pou2f2_known6;Pou2f2_known8;Pou3f3;Sox_7;TEF;Zfp105	ENSG00000234142.1	RP11-276E17.2	5	158623	NR_002925	FMO9P	FMO9P	LOC646688	3	23426	.	X	X
rs10518445	16.1008	6.00594e-05	1	77734634	T	C	0.06	0.1	0.0017	0.13	0	0	.	.	.	.	.	.	.	p300_disc5	ENSG00000154027.14	AK5	5	13101	NM_174858	AK5	PIGK	AK5	5	13026	.	X	X
rs1386821	19.5781	9.65707e-06	1	154382049	T	G	0.08	0.12	0.06	0.18	0	0	.	GM12878,5_Strong_Enhancer;HepG2,7_Weak_Enhancer	CCIP.LSTP,2_TssF;CCIP.LSMPTP,2_TssF;LIV.A,2_TssF;CD8.MP,6_TssD2	ES.I3,12_EnhWk2;COL.SMUS,13_EnhA;CCCRO.MP,13_EnhA;CD34.MBP1508,11_EnhWk1;CCC.TREGP,13_EnhA;BN.AG,14_Enh;CD34.MBP1480,11_EnhWk1;CD8.NP,11_EnhWk1;SK.MUS63,13_EnhA;BN.ITL,14_Enh;CD19.P,13_EnhA;CCC.TMP,14_Enh;DUO.MUC61,11_EnhWk1;CC.TPC,13_EnhA;R.MUC29,11_EnhW	.	.	.	Nkx6-2	ENSG00000160712.8	IL6R	0	0	NM_001206866	IL6R	MRPS33P1	SHE	0	0	INT	V	X
rs10497670	16.3097	5.37882e-05	2	187367189	G	C	2	0.04	0	0.02	0	0	.	.	.	IMR90,9_TxEnhG1	.	.	.	CCNT2_disc1;Evi-1_2;Evi-1_3;GATA_known1;GATA_known14;GATA_known4;GATA_known9;TAL1_disc1	ENSG00000065548.13	ZC3H15	0	0	NM_018471	ZC3H15	DPRXP1	ITGAV	0	0	INT	V	X
rs10510967	24.1397	8.95935e-07	3	67794965	T	G	0.16	0.04	0.06	0.04	0	0	.	.	.	CCIP.LSMPTP,12_EnhWk2;CCCRA.NP,12_EnhWk2	.	.	.	AP-1_disc8	ENSG00000241316.2	RP11-81N13.1	0	0	NM_003848	SUCLG2	SUCLG2	FAM19A1	5	89926	.	X	X
rs10513444	18.3093	1.87784e-05	3	153004701	G	T	0.03	0.04	0.01	0.06	0	0	.	NHEK,4_Strong_Enhancer;HMEC,5_Strong_Enhancer	.	CC.TPC,11_EnhWk1;BR.H35,11_EnhWk1;CD8.MP,12_EnhWk2;ESO,14_Enh;PFM.2,11_EnhWk1;PFK.2,11_EnhWk1;PFK.3,13_EnhA;CCCRO.MP,11_EnhWk1;PFM.3,13_EnhA;CHON.BMMSC,11_EnhWk1;CD4.MP,11_EnhWk1;ADI.MSC,11_EnhWk1	.	.	.	SREBP_disc1	ENSG00000241220.1	RP11-292E2.1	5	70194	NM_002886	RAP2B	RAP2B	LOC152118	3	118437	.	V	X
rs697963	15.4365	8.53225e-05	3	107078487	C	T	0.8	0.98	0.95	0.98	0	0	.	.	.	.	.	.	.	Mef2_disc1;Mef2_known5	ENSG00000220989.1	AC063944.1	5	5541	NM_032600	CCDC54	LOC649024	CCDC54	5	17699	.	X	X
rs953304	18.7441	1.49488e-05	3	70928138	C	G	0.13	0.07	0.15	0.01	0	0	.	.	.	.	.	.	.	CTCF_disc4;Tgif1_1	ENSG00000221382.1	AC096971.1	5	194	NM_032682	FOXP1	LOC100128160	FOXP1	3	76596	.	V	X
rs9290718	31.7468	1.75643e-08	3	181013842	C	T	0.19	0.03	0	0.01	0	0	.	.	.	.	.	.	.	.	ENSG00000242808.1	SOX2-OT	0	0	NR_033722	DNAJC19	DNAJC19	SOX2OT	5	306279	.	X	X
rs3885379	30.8458	2.79369e-08	4	190477915	C	T	0.09	0.31	0.36	0.28	0	0	.	.	.	.	AWG,HUVEC,None;AWG,LNCaP,None;AWG,MCF-7,None;Duke,GM12892,None;Duke,T-47D,None;UW,SK-N-MC,None	.	.	Ets_disc5	ENSG00000250739.1	RP11-462G22.1	5	102843	NR_036692	HSP90AA4P	HSP90AA4P	LOC728339	3	81570	.	X	X
rs10519536	17.8519	2.38774e-05	4	141574240	G	A	0.05	0.1	0.18	0.17	0	0	.	.	.	H1.DMSC,14_Enh;PFM.2,11_EnhWk1;PFM.3,11_EnhWk1;IPS.18,14_Enh;BR.MYO,9_TxEnhG1;H1.DNP,14_Enh	.	.	.	Roaz_1	ENSG00000109436.7	TBC1D9	0	0	NM_015130	TBC1D9	LOC644962	RNF150	0	0	INT	V	X	Yes
rs506590	31.1972	2.33101e-08	5	25844718	C	A	0.65	0.96	1	0.97	0	0	.	.	.	.	.	.	.	PTF1-beta;Smad3_2;XBP-1_2;YY1_known2;YY1_known5	ENSG00000201016.1	U6	5	143284	NR_037896	LOC340107	CDH10	MSNL1	5	1004025	.	X	X
rs10520910	22.0291	2.68554e-06	5	26570795	C	T	0.14	0.09	0.01	0.06	0	0	.	.	.	.	Duke,HPDE6-E6E7,None	.	.	Ik-1_2	ENSG00000251033.1	CTD-2533K21.4	3	140864	NM_016279	CDH9	MSNL1	LOC100132866	3	309912	.	V	X
rs244693	18.8627	1.40473e-05	5	133455153	A	C	0.99	0.93	0.9	0.92	0	0	.	GM12878,6_Weak_Enhancer	R.MUC29,4_TssWk;CCC.TMP,3_TssA;CCCRA.NP,3_TssA;R.SMUS,4_TssWk;CCCRO.MP,2_TssF;CCIP.LSTP,2_TssF;CD19.P,4_TssWk;CD4.MP,3_TssA	CD8.NP,10_TxEnhG2;CD4.NP,10_TxEnhG2;CCIP.LSMPTP,10_TxEnhG2;CC.TPC,10_TxEnhG2;CD3.P,10_TxEnhG2;BR.MYO,9_TxEnhG1;CCC.TREGP,10_TxEnhG2;CD8.MP,10_TxEnhG2	.	.	.	ATF2;CEBPB_known1;CEBPD;Dobox4;E4BP4;HLF;Hsf_disc1;Pou2f2_known10;Pou2f2_known11;p300_disc2	ENSG00000081059.15	TCF7	0	0	NM_213648	TCF7	VDAC1	SKP1	0	0	INT	V	X
rs10515510	21.8422	2.96021e-06	5	140073745	G	C	0	0.01	0	0.03	1	0	.	.	.	BR.H35,9_TxEnhG1;H1.DMSC,9_TxEnhG1;BR.MYO,9_TxEnhG1;GAS,9_TxEnhG1;MUS.SC,9_TxEnhG1;SK.MUS,9_TxEnhG1;NCC.GED2,9_TxEnhG1;ADI.NUC,9_TxEnhG1;SK.MUS62,9_TxEnhG1;BN.GM2,9_TxEnhG1;DUO.SMUS,9_TxEnhG1;ADI.MSC,9_TxEnhG1;MSC.ADIPC,9_TxEnhG1;SK.MUS63,9_TxEnhG1;PFF.2,	.	.	.	Pbx3_disc2	ENSG00000112855.10	HARS2	0	0	NM_012208	C14orf64	HARS	ZMAT2	0	0	INT	X	X
rs269026	18.8627	1.40473e-05	5	22710837	T	C	0.24	0.04	0	0.03	0	0	.	.	.	.	.	.	.	Hoxa5_1	ENSG00000154162.8	CDH12	0	0	NM_004061	CDH12	PMCHL1	LOC100128381	0	0	INT	V	X
rs10498899	18.7441	1.49488e-05	6	75352087	C	T	2	0.02	0.14	4	1	0	.	.	.	.	.	.	.	Arid3a_2;BDP1_disc3;Evi-1_5;HNF1_4;HNF1_6;HNF1_7;Osf2_2;PEBP	ENSG00000223786.1	RP11-554D15.1	0	0	NM_004370	COL12A1	LOC100128592	LOC100127900	3	441953	.	V	X
rs293174	16.614	4.58126e-05	7	9158725	G	A	0.18	0.07	0.19	0.06	0	0	.	.	.	.	.	.	.	Bcl6b;Foxa_disc4;Hsf_known2;Hsf_known3;STAT_disc5;STAT_known11;STAT_known14;STAT_known7	ENSG00000260543.1	RP4-668E10.1	0	0	NM_152745	NXPH1	LOC100129634	LOC100132601	3	366131	.	V	X
rs10486766	18.9115	1.36924e-05	7	15633541	G	A	2	0.02	0	0.04	0	0	.	.	.	.	.	.	.	AIRE_2;BCL_disc1;Mef2_known2;Mef2_known3;Pax-1;TATA_known1;TATA_known4	ENSG00000106511.5	MEOX2	3	17295	NM_005924	MEOX2	TMEM195	MEOX2	3	17294	.	V	X
rs293184	16.614	4.58126e-05	7	9161198	T	C	0.22	0.07	0.19	0.06	0	0	.	.	.	.	.	.	.	Ets_known7;FEV;Hsf_known1;Pax-5_known4	ENSG00000260543.1	RP4-668E10.1	0	0	NM_152745	NXPH1	LOC100129634	LOC100132601	3	368604	.	V	X
rs7814667	30.7449	2.94279e-08	8	11105761	A	G	0.22	0.07	0.03	0.03	0	0	.	GM12878,7_Weak_Enhancer	.	COL.SMUS,12_EnhWk2	.	.	.	HIF1::Arnt;RFX5_known1	ENSG00000236827.1	LINC00529	0	0	NM_015458	MTMR9	XKR6	LOC392193	5	36237	.	V	X
rs1874483	31.7468	1.75643e-08	8	86308381	G	A	0	0	0	0.02	0	0	.	.	.	LIV.A,11_EnhWk1	.	.	.	.	ENSG00000164879.6	CA3	0	0	NM_001128829	CA1	CA1	CA3	5	18038	.	V	V
rs10506916	31.1972	2.33101e-08	12	86235323	C	A	0.07	0.01	0	0.01	0	0	.	.	.	.	.	.	.	Dbx1;Fox;Foxa_disc1;Foxa_known1;Foxa_known2;Foxi1;Foxj1_1;Foxj2_1;Foxp1;HDAC2_disc2;Hoxb8;Ncx_2;Pbx-1_2;p300_disc3	ENSG00000198774.3	RASSF9	5	4974	NM_005447	RASSF9	RASSF9	NTS	5	5004	.	?	X
rs1805781	27.1633	1.86976e-07	12	9065888	G	A	0.01	0.02	0	0.04	0	0	H1,1_Active_Promoter;NHEK,2_Weak_Promoter	K562,7_Weak_Enhancer;NHLF,6_Weak_Enhancer;HMEC,5_Strong_Enhancer	IPS.20,2_TssF;IPS.18,2_TssF;HUES48,2_TssF;HUES6,2_TssF;ES.WA7,4_TssWk;H9,3_TssA;HD.CD184EC,6_TssD2;NCC.GED2,2_TssF;ES.I3,3_TssA;KID.FE,3_TssA;CHON.BMMSC,4_TssWk;HRT.FE,2_TssF;BN.GM2,2_TssF;PFK.3,6_TssD2;LNG.FE,2_TssF;BN.AG,2_TssF;BN.ITL,2_TssF;PANC.I,2_Ts	CD8.MP,12_EnhWk2;ESO,14_Enh;BR.H35,13_EnhA;PFM.1,11_EnhWk1;BN.HM150,14_Enh;R.SMUS,12_EnhWk2;CD4.MP,14_Enh;CD3.P,11_EnhWk1;IMR90,13_EnhA;CD34.MBP1480,11_EnhWk1;CD34.MBP1562,12_EnhWk2;BN.SN,13_EnhA;CCCRA.NP,14_Enh;DUO.SMUS,13_EnhA;LV,14_Enh;H1.DNP,14_Enh;PF	Duke,Chorion,None;Duke,Ishikawa,Estradiol_100nM_1hr	T-47D,GATA3,HudsonAlpha,DMSO_0.02pct	.	HNF4_known2;Pax-6_2	ENSG00000111752.5	PHC1	5	603	NM_004426	PHC1	A2ML1	PHC1	5	1426	.	X	X
rs679741	21.6561	3.26168e-06	12	52976171	T	A	0.09	0.03	0	0.03	0	0	.	NHEK,4_Strong_Enhancer;HMEC,5_Strong_Enhancer	.	BR.MYO,11_EnhWk1;PFK.2,13_EnhA;ESO,13_EnhA;BR.H35,13_EnhA;CD3.P,14_Enh;PFK.3,11_EnhWk1;IPS.DF19,11_EnhWk1	AWG,A549,None;AWG,HeLa-S3,None;Duke,PanIsletD,None	.	.	.	ENSG00000170486.6	KRT72	3	3201	NM_001146226	KRT72	KRT74	KRT72	3	3200	.	X	X
rs10507110	31.7468	1.75643e-08	12	99598289	T	C	0.3	0.02	0	0.0013	0	0	.	.	.	PANC.I,12_EnhWk2;HD.CD184EC,12_EnhWk2;H1.BMP4DM,12_EnhWk2	Duke,Ishikawa,4OHTAM_20nM_72hr;Duke,Ishikawa,Estradiol_100nM_1hr	.	.	Myc_disc4	ENSG00000185046.12	ANKS1B	0	0	NM_152788	ANKS1B	APAF1	FAM71C	0	0	INT	V	X
rs10492384	31.7468	1.75643e-08	12	29358209	T	C	0	0.0028	0	4	0	0	.	.	.	CD19.P,14_Enh;CD15.P,13_EnhA;CD34.MBP1508,14_Enh;CD34.MBP1562,13_EnhA	.	.	.	Gfi1_3	ENSG00000064763.5	FAR2	0	0	NM_018099	FAR2	LOC100130792	FAR2	5	18387	.	X	X
rs10507407	16.7728	4.2134e-05	13	34062738	G	A	0	0.03	0	0.03	0	0	.	.	.	IPS.18,12_EnhWk2	.	.	.	Pou2f2_known5;Pou6f1_2	ENSG00000230490.1	LINC00464	0	0	NM_178006	STARD13	STARD13	RFC3	5	202836	INT	V	X
rs3910153	20.4618	6.08322e-06	13	80579201	C	T	0.69	0.93	1	0.95	0	0	.	.	.	.	.	.	.	CCNT2_disc1;PPAR_1;PRDM1_known1;PU.1_disc3;Pdx1_1;SP2_disc2;STAT_disc7	ENSG00000229175.1	RP11-501G7.1	3	87121	NM_005842	SPRY2	NDFIP2	LOC729479	3	330909	.	V	X
rs393170	16.594	4.6297e-05	14	60618604	A	G	0.99	0.81	1	0.88	0	0	.	NHEK,5_Strong_Enhancer;HSMM,5_Strong_Enhancer;Huvec,5_Strong_Enhancer;HMEC,5_Strong_Enhancer;NHLF,5_Strong_Enhancer	CD15.P,2_TssF	ADI.MSC,13_EnhA;CCCRA.NP,14_Enh;CD34.MBP1536,11_EnhWk1;PANC.I,11_EnhWk1;PFK.3,9_TxEnhG1;CCC.TMP,14_Enh;BR.H35,11_EnhWk1;DUO.SMUS,14_Enh;MUS.SC,11_EnhWk1;PFM.3,11_EnhWk1;CCIP.LSMPTP,13_EnhA;CD4.MP,13_EnhA;SK.MUS62,13_EnhA;CD34.C,13_EnhA;LV,14_Enh;PFF.1,11_	AWG,A549,None;AWG,HMEC,None;AWG,HSMM,None;AWG,HSMMtube,None;AWG,HepG2,None;AWG,LNCaP,None;AWG,MCF-7,None;AWG,NHEK,None;AWG,Th1,None;Duke,AoSMC,None;Duke,CLL,None;Duke,FibroP,None;Duke,Fibrobl,None;Duke,GM19238,None;Duke,GM19239,None;Duke,Gliobla,None;Duke	A549,USF1,HudsonAlpha,DEX_100nM;A549,USF1,HudsonAlpha,EtOH_0.02pct;GM12878,USF1,HudsonAlpha,None;HUVEC,CFOS,UCD,None;HUVEC,CMYC,UT-A,None;HUVEC,GATA2,UCD,None;HUVEC,MAX,Stanford,None;HeLa-S3,CEBPB,Stanford,None;HeLa-S3,ELK4,UCD,None;HeLa-S3,MAX,Stanford,N	.	Spdef	ENSG00000126773.8	C14orf135	0	0	NM_016029	DHRS7	C14orf135	PSMA3P	0	0	INT	V	X
rs10484132	17.0423	3.65572e-05	14	98548287	T	C	0.01	0.17	0.17	0.03	0	0	.	.	.	.	.	.	.	Pou2f2_disc1;Pou2f2_known5;Pou5f1_disc2	ENSG00000259097.1	RP11-61O1.1	0	0	NR_015430	C14orf64	LOC100132612	C14orf177	5	103825	.	X	X
rs10492770	16.1971	5.7082e-05	16	13721383	A	C	0.04	0.04	0.01	0.09	0	0	.	.	.	.	.	.	.	SP1_disc1;THAP1_disc1	ENSG00000262801.1	U91319.1	3	64607	NM_005236	ERCC4	LOC729993	ERCC4	5	292629	.	V	V
rs7201574	15.7967	7.05243e-05	16	10103058	A	G	0.14	0.12	0.05	0.17	0	0	.	.	.	BN.ITL,14_Enh;BN.AC,14_Enh;BN.AG,14_Enh;BN.CC,14_Enh;H1.BMP4DT,14_Enh;BN.SN,13_EnhA	.	.	.	BDP1_disc1;Foxp3;Myf_1;Pax-5_disc4	ENSG00000183454.9	GRIN2A	0	0	NM_000833	GRIN2A	LOC653737	LOC727844	0	0	INT	V	X
rs7202110	15.4584	8.43421e-05	16	21243649	T	C	0.18	0.08	0.08	0.05	0	0	.	HepG2,7_Weak_Enhancer	.	.	.	.	.	CDP_2;Mef2_known1	ENSG00000175311.5	ANKS4B	5	1336	NM_145865	ANKS4B	ZP2	ANKS4B	5	1365	.	X	X
rs10514406	17.8731	2.36131e-05	16	77042280	G	C	0.16	0.02	0.07	0.01	0	0	.	.	.	.	.	.	.	CIZ;HMG-IY_2;HNF1_5;Pax-4_2	ENSG00000259995.1	CTD-2336H13.2	3	80213	NR_039870	MIR4719	LOC100128497	MON1B	3	139363	.	X	X
rs16958724	16.3432	5.28459e-05	16	82864309	T	C	0.21	0.11	0.04	0.12	0	0	.	H1,7_Weak_Enhancer	.	IPS.15,11_EnhWk1;H1.BMP4DM,11_EnhWk1;IPS.20,12_EnhWk2;HUES48,12_EnhWk2	.	.	.	AP-4_2;RP58	ENSG00000140945.11	CDH13	0	0	NM_001220491	CDH13	MPHOSPH6	HSBP1	0	0	INT	V	X
rs10502345	16.1591	5.82375e-05	18	6300935	C	T	0.22	0.17	0.16	0.16	1	1	.	.	.	.	.	.	.	HDAC2_disc6	ENSG00000154655.10	L3MBTL4	0	0	NM_173464	L3MBTL4	LOC729309	LOC645387	0	0	INT	V	X
rs213069	16.0419	6.19574e-05	18	61663984	T	G	0.61	0.22	0.16	0.23	0	0	.	HMEC,7_Weak_Enhancer;NHEK,5_Strong_Enhancer	.	BR.H35,9_TxEnhG1;PFK.2,11_EnhWk1;PFK.3,12_EnhWk2	.	.	.	DEC;Ehf;Elf3;FEV;Foxa_disc4;HMG-IY_1;HMG-IY_2;NF-kappaB_known5;STAT_disc5;p300_disc10	ENSG00000166401.9	SERPINB8	0	0	NM_002640	SERPINB8	SERPINB8	C18orf20	3	7375	.	V	X
rs7232015	16.7676	4.2249e-05	18	6300697	C	G	0.25	0.17	0.16	0.16	0	0	.	.	.	.	.	.	.	.	ENSG00000154655.10	L3MBTL4	0	0	NM_173464	L3MBTL4	LOC729309	LOC645387	0	0	INT	V	X
rs7232341	15.4075	8.66448e-05	18	6300829	C	T	0.22	0.17	0.16	0.16	1	1	.	.	.	.	.	.	.	RXRA_known2;Sox_3	ENSG00000154655.10	L3MBTL4	0	0	NM_173464	L3MBTL4	LOC729309	LOC645387	0	0	INT	V	X
rs10485816	18.6052	1.60778e-05	20	62906514	G	A	0.48	0.17	0.05	0.2	0	0	.	HSMM,6_Weak_Enhancer	.	CHON.BMMSC,11_EnhWk1;CCCRA.NP,12_EnhWk2	.	.	.	.	ENSG00000203880.6	PCMTD2	0	0	NM_001104925	PCMTD2	MYT1	LOC100132324	0	0	U3	X	X
rs10516205	15.9893	6.37016e-05	21	25945326	C	T	0.04	0.04	0	0.03	0	0	.	.	.	.	.	.	.	.	ENSG00000237484.3	AP000476.1	3	25069	NR_024027	NCRNA00158	VN2R20P	LOC284821	3	812805	.	X	X
rs742149	16.6368	4.52645e-05	22	36921202	T	G	0.06	0.06	0	0.03	0	0	.	.	.	.	.	.	.	Smad4	ENSG00000100353.13	EIF3D	0	0	NM_003753	EIF3D	FOXRED2	LOC646756	0	0	INT	X	X
E)
Gene Set Name	# Genes in Gene Set (K)	Description	# Genes in Overlap (k)	k/K	p-value	FDR q-value
TGCCTTA,MIR-124A	552	Targets of MicroRNA TGCCTTA,MIR-124A	10	0.0181	1.01E-7	2.23E-5
ACTGCCT,MIR-34B	219	Targets of MicroRNA ACTGCCT,MIR-34B	7	0.0320	2.14E-7	2.37E-5
CTTTGTA,MIR-524	433	Targets of MicroRNA CTTTGTA,MIR-524	7	0.0162	1.92E-5	1.41E-3
ATGTTAA,MIR-302C	243	Targets of MicroRNA ATGTTAA,MIR-302C	5	0.0206	1.03E-4	5.69E-3
CAGCTTT,MIR-320	256	Targets of MicroRNA CAGCTTT,MIR-320	5	0.0195	1.31E-4	5.81E-3
ACATTCC,MIR-1,MIR-206	300	Targets of MicroRNA ACATTCC,MIR-1,MIR-206	5	0.0167	2.74E-4	6.08E-3
GTGCCAA,MIR-96	303	Targets of MicroRNA GTGCCAA,MIR-96	5	0.0165	2.86E-4	6.08E-3
TGCACTG,MIR-148A,MIR-152,MIR-148B	304	Targets of MicroRNA TGCACTG,MIR-148A,MIR-152,MIR-148B	5	0.0164	2.91E-4	6.08E-3
CAGTGTT,MIR-141,MIR-200A	310	Targets of MicroRNA CAGTGTT,MIR-141,MIR-200A	5	0.0161	3.18E-4	6.08E-3
GTGCAAT,MIR-25,MIR-32,MIR-92,MIR-363,MIR-367	311	Targets of MicroRNA GTGCAAT,MIR-25,MIR-32,MIR-92,MIR-363,MIR-367	5	0.0161	3.23E-4	6.08E-3
TGAATGT,MIR-181A,MIR-181B,MIR-181C,MIR-181D	484	Targets of MicroRNA TGAATGT,MIR-181A,MIR-181B,MIR-181C,MIR-181D	6	0.0124	3.25E-4	6.08E-3
CATGTAA,MIR-496	176	Targets of MicroRNA CATGTAA,MIR-496	4	0.0227	3.61E-4	6.08E-3
ACCAAAG,MIR-9	499	Targets of MicroRNA ACCAAAG,MIR-9	6	0.0120	3.82E-4	6.08E-3
ATACCTC,MIR-202	179	Targets of MicroRNA ATACCTC,MIR-202	4	0.0223	3.85E-4	6.08E-3
ACTGAAA,MIR-30A-3P,MIR-30E-3P	201	Targets of MicroRNA ACTGAAA,MIR-30A-3P,MIR-30E-3P	4	0.0199	5.95E-4	8.77E-3
CTTGTAT,MIR-381	206	Targets of MicroRNA CTTGTAT,MIR-381	4	0.0194	6.53E-4	9.01E-3
TTGCACT,MIR-130A,MIR-301,MIR-130B	403	Targets of MicroRNA TTGCACT,MIR-130A,MIR-301,MIR-130B	5	0.0124	1.04E-3	1.35E-2
ACTGCAG,MIR-17-3P	110	Targets of MicroRNA ACTGCAG,MIR-17-3P	3	0.0273	1.22E-3	1.43E-2
AATGTGA,MIR-23A,MIR-23B	419	Targets of MicroRNA AATGTGA,MIR-23A,MIR-23B	5	0.0119	1.23E-3	1.43E-2
ACTGTAG,MIR-139	123	Targets of MicroRNA ACTGTAG,MIR-139	3	0.0244	1.68E-3	1.86E-2
GTGCAAA,MIR-507	131	Targets of MicroRNA GTGCAAA,MIR-507	3	0.0229	2.01E-3	2.03E-2
CACTGCC,MIR-34A,MIR-34C,MIR-449	280	Targets of MicroRNA CACTGCC,MIR-34A,MIR-34C,MIR-449	4	0.0143	2.02E-3	2.03E-2
TATTATA,MIR-374	284	Targets of MicroRNA TATTATA,MIR-374	4	0.0141	2.13E-3	2.04E-2
ACTTTAT,MIR-142-5P	288	Targets of MicroRNA ACTTTAT,MIR-142-5P	4	0.0139	2.24E-3	2.06E-2
AACATTC,MIR-409-3P	142	Targets of MicroRNA AACATTC,MIR-409-3P	3	0.0211	2.53E-3	2.23E-2
GTGCCTT,MIR-506	727	Targets of MicroRNA GTGCCTT,MIR-506	6	0.0083	2.62E-3	2.23E-2
ATGTACA,MIR-493	314	Targets of MicroRNA ATGTACA,MIR-493	4	0.0127	3.05E-3	2.5E-2
CCCAGAG,MIR-326	155	Targets of MicroRNA CCCAGAG,MIR-326	3	0.0194	3.24E-3	2.56E-2
TTGCCAA,MIR-182	327	Targets of MicroRNA TTGCCAA,MIR-182	4	0.0122	3.52E-3	2.62E-2
TAGGTCA,MIR-192,MIR-215	47	Targets of MicroRNA TAGGTCA,MIR-192,MIR-215	2	0.0426	3.62E-3	2.62E-2
ATGTTTC,MIR-494	162	Targets of MicroRNA ATGTTTC,MIR-494	3	0.0185	3.67E-3	2.62E-2
GGGATGC,MIR-324-5P	50	Targets of MicroRNA GGGATGC,MIR-324-5P	2	0.0400	4.09E-3	2.83E-2
GTGCCAT,MIR-183	175	Targets of MicroRNA GTGCCAT,MIR-183	3	0.0171	4.55E-3	3.05E-2
CTACTGT,MIR-199A	183	Targets of MicroRNA CTACTGT,MIR-199A	3	0.0164	5.15E-3	3.35E-2
CAGGTCC,MIR-492	63	Targets of MicroRNA CAGGTCC,MIR-492	2	0.0317	6.42E-3	4.05E-2
GTTAAAG,MIR-302B	69	Targets of MicroRNA GTTAAAG,MIR-302B	2	0.0290	7.65E-3	4.7E-2
F)
Associated Genes Found	GOTerm	Term PValue	Term PValue Corrected with Benjamini-Hochberg
[CDH12, CDH13, CDH8, CDH9]	Adherens junctions interactions	7.21797e-06	0.000476386
[CDH12, CDH13, CDH8, CDH9]	Cell-cell junction organization	0.000117164	0.00386643
[ABCA1, CDH13]	response to low-density lipoprotein particle	0.000512257	0.00676179
[ABCA1, MSR1]	cholesterol storage	0.0018834	0.00690581
[ABCA1, NPY2R, PDE2A, SERPINB8]	cAMP biosynthetic process	0.00173996	0.00717732
[CDH13, IL6R, NPY2R, NRP1]	positive regulation of behavior	0.0018504	0.00718392
[ANGPT1, CDH13, LECT1, NRP1]	endothelial cell proliferation	0.00168649	0.00742056
[ABCA1, MSR1, MYLIP]	regulation of plasma lipoprotein particle levels	0.00215123	0.00747269
[ANGPT1, CDH13, NRP1]	positive chemotaxis	0.00166714	0.00785935
[ABCA1, NPY2R, PDE2A, SERPINB8]	regulation of cAMP metabolic process	0.00254596	0.00800157
[CDH12, CDH13, CDH8, CDH9]	Cell-Cell communication	0.00268928	0.00806784
[ANGPT1, CDH13, NRP1]	sprouting angiogenesis	0.00247941	0.00818205
[ABCA1, MSR1]	regulation of cholesterol storage	0.00163689	0.00831037
[CDH12, CDH13, CDH8, CDH9]	Cell junction organization	0.000511601	0.00844142
[GRIN2A, GRIN3A]	N-methyl-D-aspartate selective glutamate receptor activity	0.00038528	0.00847615
[CDH13, MSR1]	low-density lipoprotein particle binding	0.0030329	0.00870311
[ABCA1, CDH13]	response to lipoprotein particle	0.00119391	0.00875533
[ANGPT1, PDE2A]	negative regulation of vascular permeability	0.00119391	0.00875533
[RAB4A, RAP2B, SUCLG2]	GDP binding	0.00149468	0.00896811
[CACNA1E, GRIN2A, GRIN3A, PDE2A]	calcium channel activity	0.00163418	0.00898798
[GRIN2A, GRIN3A]	N-methyl-D-aspartate selective glutamate receptor complex	0.000818635	0.00900499
[CDH12, CDH13, CDH8, CDH9]	adherens junction organization	0.00113105	0.00933113
[FMN2, PALLD, RCSD1]	actin filament	0.00350045	0.00962625
[CDH13, IGF1R, SELE]	caveola	0.00350045	0.00962625
[FOXP1, TCF7]	V(D)J recombination	0.00370372	0.00977782
[ABCA1, NPY2R, PDE2A, SERPINB8]	regulation of cAMP biosynthetic process	0.00148403	0.00979457
[ANGPT1, CDH13, LECT1, NRP1]	regulation of endothelial cell proliferation	0.001053	0.00992829
[LECT1, NRP1, PDE2A]	endothelial cell differentiation	0.00409409	0.0100078
[GRIN2A, NPY2R]	regulation of sensory perception of pain	0.00406265	0.0103129
[GRIN2A, NPY2R]	regulation of sensory perception	0.00406265	0.0103129
[GRIN2A, GRIN3A]	ionotropic glutamate receptor activity	0.00406265	0.0103129
[ANGPT1, SELE]	positive regulation of receptor internalization	0.00443708	0.0104588
[ALCAM, FOXP1]	motor neuron axon guidance	0.00443708	0.0104588
[PALLD, XIRP2]	alpha-actinin binding	0.00482687	0.0109853
[ANGPT1, IGF1R, SPRY2]	positive regulation of protein kinase B signaling	0.00527274	0.0116
[LECT1, NRP1, PDE2A]	endothelium development	0.00545603	0.0116161
[GRIN2A, GRIN3A]	glutamate receptor activity	0.00608702	0.0125545
[GRIN2A, GRIN3A]	startle response	0.00608702	0.0125545
[ERCC4, FMN2]	meiotic chromosome segregation	0.00653688	0.0130738
[CDH13, MSR1]	lipoprotein particle binding	0.00700143	0.013591
[IGF1R, IL6R, NEUROG3]	pancreas development	0.00750072	0.0141442
[PALLD, XIRP2]	actinin binding	0.00797403	0.0146191
[DNAJC19, PDE2A, STARD13]	protein localization to mitochondrion	0.0086712	0.0146743
[ANGPT1, SELE]	regulation of receptor internalization	0.00848183	0.0147316
[ALDH1B1, FAR2]	oxidoreductase activity, acting on the aldehyde or oxo group of donors, NAD or NADP as acceptor	0.00848183	0.0147316
[ALDH1B1, SUCLG2]	Propanoate metabolism	0.00848183	0.0147316
[ABCA1, MSR1]	regulation of macrophage derived foam cell differentiation	0.00900378	0.0148562
[ANGPT1, PDE2A]	regulation of vascular permeability	0.00900378	0.0148562
[GRIN2A, NPY2R]	sleep	0.00900378	0.0148562
[DNAJC19, PDE2A, STARD13]	establishment of protein localization to mitochondrion	0.00842905	0.0150356
[NPY2R, PDE2A]	negative regulation of cAMP biosynthetic process	0.00953976	0.0153567
[MSR1, MYLIP]	plasma lipoprotein particle clearance	0.00953976	0.0153567
[APOL1, SELE]	African trypanosomiasis	0.00953976	0.0153567
[MYO3B, USH2A]	stereocilium bundle	0.0100896	0.0158551
[ANGPT1, ASTN2]	protein localization to cell surface	0.0100896	0.0158551
[NPY2R, PDE2A]	negative regulation of cyclic nucleotide biosynthetic process	0.0100896	0.0158551
[ABCA1, MSR1]	foam cell differentiation	0.0106533	0.0163515
[ABCA1, MSR1]	macrophage derived foam cell differentiation	0.0106533	0.0163515
[LECT1, PDE2A]	endothelial cell development	0.0112306	0.0168459
[NPY2R, PDE2A]	negative regulation of purine nucleotide biosynthetic process	0.0112306	0.0168459
[NPY2R, PDE2A]	negative regulation of nucleotide biosynthetic process	0.0112306	0.0168459
[NPY2R, PDE2A]	negative regulation of cAMP metabolic process	0.0118214	0.017338
[NPY2R, PDE2A]	negative regulation of cyclic nucleotide metabolic process	0.0124256	0.017828
[NRP1, STARD13]	neuron recognition	0.0124256	0.017828
[ABCA1, MSR1]	regulation of lipid storage	0.013043	0.0183158
[GRIN2A, GRIN3A]	Nicotine addiction	0.013043	0.0183158
[ANGPT1, SELE]	positive regulation of receptor-mediated endocytosis	0.0136737	0.0188013
[ALDH1B1, FAR2]	oxidoreductase activity, acting on the aldehyde or oxo group of donors	0.0143173	0.0192845
[NPY2R, PDE2A]	negative regulation of purine nucleotide metabolic process	0.0143173	0.0192845
[APOL1, MSR1]	Binding and Uptake of Ligands by Scavenger Receptors	0.0143173	0.0192845
[NPY2R, NRP1]	negative regulation of behavior	0.0149738	0.0197654
[NPY2R, PDE2A]	negative regulation of nucleotide metabolic process	0.0163251	0.0211266
[GRIN2A, NPY2R]	regulation of neurological system process	0.0163251	0.0211266
[APOL1, MSR1]	plasma lipoprotein particle	0.0170196	0.0216018
[GRIN2A, NPY2R]	regulation of excitatory postsynaptic membrane potential	0.0177265	0.0220745
[GRIN2A, GRIN3A]	ionotropic glutamate receptor complex	0.0199206	0.0243474
[GRIN2A, GRIN3A]	Cocaine addiction	0.0199206	0.0243474
[GRIN2A, NPY2R]	regulation of postsynaptic membrane potential	0.020676	0.0248112
[CDH13, IL6R]	positive regulation of smooth muscle cell proliferation	0.020676	0.0248112
[FMN2, GRIN2A]	negative regulation of protein catabolic process	0.0214433	0.0252724
[DNAJC19, TCF7]	genitalia development	0.0222222	0.025731
[LECT1, NRP1]	vascular endothelial growth factor receptor signaling pathway	0.0222222	0.025731
[GRIN2A, PDE2A]	presynaptic membrane	0.0230128	0.026187
[GRIN2A, GRIN3A]	excitatory extracellular ligand-gated ion channel activity	0.0230128	0.026187
[CDH13, STARD13]	localization within membrane	0.0238149	0.0266404
[ALDH1B1, LPIN2]	Glycerolipid metabolism	0.0238149	0.0266404
[GRIN2A, NXPH1]	visual behavior	0.0238149	0.0266404
[IL6R, NEUROG3]	endocrine pancreas development	0.0271359	0.0298495
[ABCA1, PHC1]	cellular response to retinoic acid	0.0271359	0.0298495
[IBTK, RAP2B]	regulation of protein tyrosine kinase activity	0.0279938	0.0302883
[GNA12, IGF1R]	Long-term depression	0.0279938	0.0302883
[ABCA1, MSR1]	lipid storage	0.0279938	0.0302883
[IGF1R, NRP1]	exocrine system development	0.0279938	0.0302883
[FOXP1, TCF7]	somatic diversification of immune receptors via germline recombination within a single locus	0.0297419	0.0316608
[ANGPT1, IL6R]	acute-phase response	0.0297419	0.0316608
[FOXP1, TCF7]	somatic cell DNA recombination	0.0297419	0.0316608
[DNAJC19, PDE2A]	protein targeting to mitochondrion	0.030632	0.0320906
[CDH8, NPY2R]	synaptic transmission, glutamatergic	0.0315325	0.0325179
[IBTK, SPRY2]	protein kinase inhibitor activity	0.0315325	0.0325179
[ANGPT1, NRP1]	positive regulation of endothelial cell migration	0.0324435	0.0329426
[ANGPT1, SELE]	regulation of receptor-mediated endocytosis	0.0333648	0.0333648
[MYO3B, STARD13]	myosin complex	0.0333648	0.0333648
G)
Opposum SSA on all the genes
TF	TF Class	TF Supergroup	IC	Background gene hits	Background gene non-hits	Target gene hits	Target gene non-hits	Background TFBS hits	Background TFBS rate	Target TFBS hits	Target TFBS rate	Z-score	Fisher score
Foxd3	FORKHEAD	vertebrate	12945	8696	6454	60	10	32945	0.0172	389	0.0243	24.1	3.593e-07
FOXF2	FORKHEAD	vertebrate	14824	3282	11868	34	36	4947	0.0030	74	0.0054	19.09	6.436e-07
FOXI1	FORKHEAD	vertebrate	13183	8549	6601	59	11	29445	0.0153	341	0.0213	21.27	6.944e-07
Lhx3	HOMEO	vertebrate	16354	4477	10673	40	30	9267	0.0052	139	0.0094	25.38	1.528e-06
Foxq1	FORKHEAD	vertebrate	14070	5673	9477	45	25	12614	0.0060	155	0.0089	16.15	5.100e-06
Nobox	HOMEO	vertebrate	9573	10542	4608	64	6	57977	0.0201	685	0.0285	26.2	1.125e-05
Pdx1	HOMEO	vertebrate	9040	12028	3122	68	2	111228	0.0290	1259	0.0393	27.07	1.812e-05
Prrx2	HOMEO	vertebrate	9063	11649	3501	67	3	105459	0.0229	1262	0.0329	29.2	1.831e-05
Nkx2-5	HOMEO	vertebrate	8270	12280	2870	68	2	121653	0.0370	1380	0.0503	30.96	6.326e-05
NKX3-1	HOMEO	vertebrate	11127	7984	7166	53	17	25672	0.0078	299	0.0109	15.42	6.604e-05
Sox5	HMG	vertebrate	10831	11256	3894	65	5	73449	0.0223	857	0.0312	26.45	7.247e-05
Foxa2	FORKHEAD	vertebrate	12433	8526	6624	55	15	29104	0.0152	349	0.0218	23.83	8.453e-05
Cebpa	bZIP	vertebrate	9187	8322	6828	53	17	23857	0.0124	282	0.0176	20.53	2.722e-04
FOXD1	FORKHEAD	vertebrate	11926	7875	7275	51	19	21595	0.0075	244	0.0102	13.52	3.005e-04
IRF2	TRP-CLUSTER	vertebrate	21134	643	14507	10	60	709	0.0006	15	0.0014	15.82	7.641e-04
SRY	HMG	vertebrate	9193	10985	4165	62	8	68971	0.0269	803	0.0376	28.91	1.016e-03
Gfi	ZN-FINGER, C2H2	vertebrate	9470	9968	5182	58	12	39780	0.0173	434	0.0226	17.92	1.265e-03
SOX9	HMG	vertebrate	9079	8854	6296	53	17	29087	0.0114	314	0.0147	13.84	1.979e-03
PBX1	HOMEO	vertebrate	14641	2559	12591	22	48	3600	0.0019	49	0.0031	11.99	2.113e-03
Nr2e1_monomer	NUCLEAR RECEPTOR	vertebrate	11248	10299	4851	58	12	40478	0.0158	406	0.0190	11.27	4.017e-03
Sox17	HMG	vertebrate	10502	11029	4121	60	10	52967	0.0207	520	0.0244	11.31	8.053e-03
H)
N omitted lambda
70274,000000 0,000000 1,15
dbSNP	p-value	chr	pos	ref	alt	AFR	AMR	ASN	EUR	GENCODE_name	GENCODE_direction	GENCODE_distance	RefSeq_id	RefSeq_name	RefSeq_direction	RefSeq_distance	dbSNP_functional_annotation
rs768324	3.72e-05	3	85139401	A	T	0.13	0.28	0.24	0.04	CADM2	0	0	NM_001167675	CADM2	0	0	INT
rs7037040	9.6e-05	9	11608697	C	T	0.63	0.48	0.22	0.61	RP11-23D5.1	5	332382	NM_002839	PTPRD	5	995973	.
rs3910572	7.18e-05	13	80620671	A	C	0.84	0.44	0.39	0.55	RP11-501G7.1	3	128591	NM_005842	SPRY2	3	289439	.
rs1652605	4.63e-06	14	82586324	A	G	0.54	0.45	0.41	0.57	RP11-666E17.1	3	89630	NM_005065	SEL1L	5	586118	.
rs1958666	4.31e-06	14	82649400	C	A	0.36	0.41	0.42	0.53	RP11-666E17.1	3	152706	NM_005065	SEL1L	5	649194	.
rs9285598	5.56e-05	14	84593352	A	T	0.41	0.63	0.57	0.71	CTD-2335K5.1	5	71324	NM_013231	FLRT2	5	1403134	.
rs2009833	7.77e-05	15	50193553	G	A	0.3	0.49	0.88	0.39	ATP8B4	0	0	NM_024837	ATP8B4	0	0	INT
