# Supplementary material for: An Integrative Analysis of Meningioma Tumors Reveals the Determinant Genes and Pathways of Malignant Transformation
Source: Front Oncol. 2014 Jun 23;4:147. doi: 10.3389/fonc.2014.00147 (PMC4066933; doi:10.3389/fonc.2014.00147)
Supplement: Table S1 — Summary of the original data downloaded for the study, including the links to the expression and genotypic files and the phenotypic information. [file Presentation2.ZIP › 79818_Mosquera_Orgueira_Table_3.XLS]

## Sheet: Hoja1
Probe Set ID	Gene Symbol	Gene Title	Pathway	go biological process term	go molecular function term	go cellular component term
1552378_s_at	RDH10	retinol dehydrogenase 10 (all-trans)	---	metanephros development /// in utero embryonic development /// retinoic acid biosynthetic process /// visual perception /// metabolic process /// gonad development /// organ morphogenesis /// neural crest cell development /// embryonic camera-type eye dev	nucleotide binding /// retinol dehydrogenase activity /// retinol dehydrogenase activity /// oxidoreductase activity /// NADP-retinol dehydrogenase activity	membrane fraction /// nucleus /// cytoplasm /// endoplasmic reticulum /// endoplasmic reticulum membrane /// microsome /// membrane /// integral to membrane /// integral to membrane
1552680_a_at	CASC5	cancer susceptibility candidate 5	---	M phase of mitotic cell cycle /// mitotic prometaphase /// mitotic cell cycle /// acrosome assembly /// nucleosome assembly /// cell cycle /// chromosome segregation /// mitosis /// attachment of spindle microtubules to kinetochore /// negative regulation	protein binding	chromosome, centromeric region /// kinetochore /// condensed chromosome kinetochore /// acrosomal vesicle /// nucleus /// nucleus /// nucleoplasm /// chromosome /// nucleolus /// cytosol
1552733_at	KLHDC1	kelch domain containing 1	---	---	---	cytoplasm /// cytoplasm
1553423_a_at	SLFN13	schlafen family member 13	---	---	nucleotide binding /// ATP binding	intracellular
1553607_at	BACH1 /// GRIK1-AS2 /// LINC00189	BTB and CNC homology 1, basic leucine zipper transcription factor 1 /// GRIK1 antisense RNA 2 (non-protein coding) /// long intergenic non-protein coding RNA 189	---	regulation of transcription involved in G1/S phase of mitotic cell cycle /// regulation of transcription involved in G2/M-phase of mitotic cell cycle /// negative regulation of transcription from RNA polymerase II promoter /// transcription, DNA-dependent	RNA polymerase II core promoter proximal region sequence-specific DNA binding transcription factor activity involved in negative regulation of transcription /// RNA polymerase II core promoter proximal region sequence-specific DNA binding transcription fa	nucleus /// nucleus /// nucleolus /// cytosol
1553608_a_at	LINC00189	long intergenic non-protein coding RNA 189	---	---	---	---
1553757_at	IQCG	IQ motif containing G	---	---	---	---
1553759_at	MCM9	minichromosome maintenance complex component 9	---	DNA replication	nucleotide binding /// DNA binding /// ATP binding /// nucleoside-triphosphatase activity	---
1554264_at	CKAP2	cytoskeleton associated protein 2	---	cytokinesis after mitosis /// apoptotic process /// negative regulation of microtubule depolymerization /// cell cycle /// positive regulation of transcription from RNA polymerase II promoter	---	spindle pole /// cytoplasm /// cytoplasm /// centrosome /// spindle /// cytoskeleton /// microtubule /// cytoplasmic microtubule /// cytoplasmic microtubule /// microtubule cytoskeleton
1554411_at	CTNNB1	catenin (cadherin-associated protein), beta 1, 88kDa	<a target="external" href="http://www.wikipathways.org/index.php/Pathway:Homo_sapiens:TGF_Beta_Signaling_Pathway">TGF_Beta_Signaling_Pathway</a> /// <a target="external" href="http://www.wikipathways.org/index.php/Pathway:Homo_sapiens:Wnt_signaling">Wnt_s	negative regulation of transcription from RNA polymerase II promoter /// negative regulation of transcription from RNA polymerase II promoter /// embryonic axis specification /// embryonic axis specification /// cell morphogenesis involved in differentiat	DNA binding /// chromatin binding /// double-stranded DNA binding /// sequence-specific DNA binding transcription factor activity /// transcription coactivator activity /// transcription coactivator activity /// transcription coactivator activity /// sign	spindle pole /// membrane fraction /// nucleus /// nucleus /// transcription factor complex /// transcription factor complex /// cytoplasm /// cytoplasm /// centrosome /// centrosome /// microtubule organizing center /// cytosol /// cytosol /// cytosol //
1554696_s_at	TYMS	thymidylate synthetase	---	G1/S transition of mitotic cell cycle /// regulation of transcription involved in G1/S phase of mitotic cell cycle /// mitotic cell cycle /// nucleobase-containing compound metabolic process /// pyrimidine base metabolic process /// dTMP biosynthetic proc	nucleotide binding /// thymidylate synthase activity /// thymidylate synthase activity /// folic acid binding /// methyltransferase activity /// transferase activity /// cofactor binding	soluble fraction /// nucleus /// nucleus /// nucleoplasm /// cytoplasm /// cytoplasm /// mitochondrion /// mitochondrion /// mitochondrial inner membrane /// mitochondrial inner membrane /// mitochondrial matrix /// mitochondrial matrix /// cytosol /// me
1554872_a_at	HMGCLL1	3-hydroxymethyl-3-methylglutaryl-CoA lyase-like 1	---	metabolic process	catalytic activity /// hydroxymethylglutaryl-CoA lyase activity /// hydroxymethylglutaryl-CoA lyase activity /// lyase activity /// metal ion binding /// metal ion binding	---
1555058_a_at	LPGAT1	lysophosphatidylglycerol acyltransferase 1	---	metabolic process /// phospholipid biosynthetic process	transferase activity /// transferase activity, transferring acyl groups	cytoplasm /// endoplasmic reticulum /// endoplasmic reticulum membrane /// membrane /// integral to membrane
1555241_at	C8orf59	chromosome 8 open reading frame 59	---	---	---	---
1555854_at	AKR1C1 /// AKR1C2 /// LOC100653286	aldo-keto reductase family 1, member C1 (dihydrodiol dehydrogenase 1; 20-alpha (3-alpha)-hydroxysteroid dehydrogenase) /// aldo-keto reductase family 1, member C2 (dihydrodiol dehydrogenase 2; bile acid binding protein; 3-alpha hydroxysteroid dehydrogenas	---	lipid metabolic process /// prostaglandin metabolic process /// xenobiotic metabolic process /// G-protein coupled receptor signaling pathway /// digestion /// steroid metabolic process /// steroid metabolic process /// bile acid metabolic process /// pos	alditol:NADP+ 1-oxidoreductase activity /// aldo-keto reductase (NADP) activity /// prostaglandin F receptor activity /// oxidoreductase activity /// oxidoreductase activity, acting on NADH or NADPH, quinone or similar compound as acceptor /// phenanthren	cytoplasm /// cytosol
1555867_at	GNG4	guanine nucleotide binding protein (G protein), gamma 4	<a target="external" href="http://www.wikipathways.org/index.php/Pathway:Homo_sapiens:Calcium_regulation_in_cardiac_cells">Calcium_regulation_in_cardiac_cells</a> /// <a target="external" href="http://www.wikipathways.org/index.php/Pathway:Homo_sapiens:G_	energy reserve metabolic process /// signal transduction /// G-protein coupled receptor signaling pathway /// synaptic transmission /// regulation of G-protein coupled receptor protein signaling pathway /// negative regulation of cell growth /// small mol	signal transducer activity	heterotrimeric G-protein complex /// plasma membrane /// plasma membrane /// membrane
1555886_at	PDSS2	prenyl (decaprenyl) diphosphate synthase, subunit 2	---	ubiquinone biosynthetic process /// ubiquinone biosynthetic process /// isoprenoid biosynthetic process /// isoprenoid biosynthetic process /// regulation of body fluid levels /// protein heterotetramerization	trans-hexaprenyltranstransferase activity /// trans-hexaprenyltranstransferase activity /// transferase activity /// protein heterodimerization activity /// protein heterodimerization activity /// trans-octaprenyltranstransferase activity	cytoplasm /// mitochondrion
1555964_at	ARL17A /// ARL17B /// LOC100294341	ADP-ribosylation factor-like 17A /// ADP-ribosylation factor-like 17B /// ADP-ribosylation factor-like protein 17-like	---	transport /// small GTPase mediated signal transduction /// protein transport /// vesicle-mediated transport	nucleotide binding /// GTP binding	intracellular /// Golgi apparatus
1555980_a_at	LOC100130417	Uncharacterized LOC100130417	---	---	---	---
1556081_at	---	---	---	---	---	---
1556121_at	NAP1L1	nucleosome assembly protein 1-like 1	---	DNA replication /// nucleosome assembly /// nucleosome assembly /// positive regulation of cell proliferation	protein binding	nucleus /// chromatin assembly complex /// melanosome
1556936_at	LOC100506834	uncharacterized LOC100506834	---	---	---	---
1557267_s_at	GEN1	Gen endonuclease homolog 1 (Drosophila)	---	DNA repair /// response to DNA damage stimulus /// nucleic acid phosphodiester bond hydrolysis	DNA binding /// catalytic activity /// nuclease activity /// endonuclease activity /// hydrolase activity /// metal ion binding	nucleus
1557411_s_at	SLC25A43	solute carrier family 25, member 43	---	transport /// transmembrane transport	---	mitochondrion /// mitochondrial inner membrane /// membrane /// integral to membrane
1558217_at	SLFN13	schlafen family member 13	---	---	nucleotide binding /// ATP binding	intracellular
1558636_s_at	ADAMTS5	ADAM metallopeptidase with thrombospondin type 1 motif, 5	---	proteolysis /// proteolysis	metalloendopeptidase activity /// integrin binding /// peptidase activity /// metallopeptidase activity /// metallopeptidase activity /// zinc ion binding /// hydrolase activity /// metal ion binding	extracellular region /// proteinaceous extracellular matrix /// proteinaceous extracellular matrix /// extracellular matrix
1558643_s_at	EDIL3	EGF-like repeats and discoidin I-like domains 3	---	cell adhesion /// multicellular organismal development /// positive regulation of cell-substrate adhesion	integrin binding /// calcium ion binding	extracellular region
1560402_at	GAS5	growth arrest-specific 5 (non-protein coding)	---	---	---	---
1563351_at	---	---	---	---	---	---
1564053_a_at	YTHDF3	YTH domain family, member 3	---	---	---	cytoplasm
1564168_a_at	LOC93444	uncharacterized LOC93444	---	---	---	---
1564962_at	ZNF92	zinc finger protein 92	---	transcription, DNA-dependent /// regulation of transcription, DNA-dependent /// regulation of transcription, DNA-dependent	nucleic acid binding /// DNA binding /// sequence-specific DNA binding transcription factor activity /// zinc ion binding /// zinc ion binding /// metal ion binding	intracellular /// nucleus /// nucleus /// nucleus /// nucleolus
1564963_x_at	ZNF92	zinc finger protein 92	---	transcription, DNA-dependent /// regulation of transcription, DNA-dependent /// regulation of transcription, DNA-dependent	nucleic acid binding /// DNA binding /// sequence-specific DNA binding transcription factor activity /// zinc ion binding /// zinc ion binding /// metal ion binding	intracellular /// nucleus /// nucleus /// nucleus /// nucleolus
1568126_at	ANXA2	annexin A2	<a target="external" href="http://www.wikipathways.org/index.php/Pathway:Homo_sapiens:Prostaglandin_synthesis_regulation">Prostaglandin_synthesis_regulation</a>	skeletal system development /// angiogenesis /// angiogenesis /// body fluid secretion /// collagen fibril organization /// positive regulation of vesicle fusion /// fibrinolysis /// positive regulation of binding /// cellular response to acid	phospholipase inhibitor activity /// phospholipase inhibitor activity /// calcium ion binding /// protein binding /// calcium-dependent phospholipid binding /// calcium-dependent phospholipid binding /// phosphatidylinositol-4,5-bisphosphate binding /// c	extracellular region /// proteinaceous extracellular matrix /// basement membrane /// soluble fraction /// cytoplasm /// early endosome /// lipid particle /// plasma membrane /// plasma membrane /// extrinsic to plasma membrane /// midbody /// extracellul
1569736_at	---	---	---	---	---	---
177_at	PLD1	phospholipase D1, phosphatidylcholine-specific	---	phosphatidic acid biosynthetic process /// chemotaxis /// cell communication /// small GTPase mediated signal transduction /// Ras protein signal transduction /// metabolic process /// phospholipid biosynthetic process /// phospholipid catabolic process /	catalytic activity /// phospholipase D activity /// phospholipase D activity /// phospholipid binding /// hydrolase activity /// phosphatidylinositol binding /// NAPE-specific phospholipase D activity	Golgi membrane /// cytoplasm /// endosome /// endosome /// endoplasmic reticulum /// endoplasmic reticulum membrane /// microsome /// Golgi apparatus /// Golgi apparatus /// membrane /// membrane /// lamellipodium /// late endosome membrane /// vesicle //
200770_s_at	LAMC1	laminin, gamma 1 (formerly LAMB2)	<a target="external" href="http://www.wikipathways.org/index.php/Pathway:Homo_sapiens:Inflammatory_Response_Pathway">Inflammatory_Response_Pathway</a>	protein complex assembly /// cell adhesion /// cell adhesion /// axon guidance /// endoderm development /// cell migration /// extracellular matrix disassembly /// neuron projection development /// hemidesmosome assembly /// substrate adhesion-dependent c	extracellular matrix structural constituent /// glycosphingolipid binding	extracellular region /// extracellular region /// proteinaceous extracellular matrix /// basement membrane /// basement membrane /// basement membrane /// basal lamina /// laminin-1 complex /// laminin-1 complex /// extracellular space /// extracellular m
200771_at	LAMC1	laminin, gamma 1 (formerly LAMB2)	<a target="external" href="http://www.wikipathways.org/index.php/Pathway:Homo_sapiens:Inflammatory_Response_Pathway">Inflammatory_Response_Pathway</a>	protein complex assembly /// cell adhesion /// cell adhesion /// axon guidance /// endoderm development /// cell migration /// extracellular matrix disassembly /// neuron projection development /// hemidesmosome assembly /// substrate adhesion-dependent c	extracellular matrix structural constituent /// glycosphingolipid binding	extracellular region /// extracellular region /// proteinaceous extracellular matrix /// basement membrane /// basement membrane /// basement membrane /// basal lamina /// laminin-1 complex /// laminin-1 complex /// extracellular space /// extracellular m
200832_s_at	SCD	stearoyl-CoA desaturase (delta-9-desaturase)	<a target="external" href="http://www.wikipathways.org/index.php/Pathway:Homo_sapiens:Fatty_Acid_Synthesis">Fatty_Acid_Synthesis</a>	lipid metabolic process /// fatty acid biosynthetic process /// lipid biosynthetic process /// oxidation-reduction process	stearoyl-CoA 9-desaturase activity /// stearoyl-CoA 9-desaturase activity /// iron ion binding /// oxidoreductase activity /// oxidoreductase activity, acting on paired donors, with oxidation of a pair of donors resulting in the reduction of molecular oxy	endoplasmic reticulum /// endoplasmic reticulum /// endoplasmic reticulum membrane /// membrane /// integral to membrane
201013_s_at	PAICS	phosphoribosylaminoimidazole carboxylase, phosphoribosylaminoimidazole succinocarboxamide synthetase	---	purine base metabolic process /// purine nucleotide biosynthetic process /// 'de novo' IMP biosynthetic process /// metabolic process /// purine base biosynthetic process /// purine ribonucleoside monophosphate biosynthetic process /// small molecule meta	nucleotide binding /// catalytic activity /// phosphoribosylaminoimidazole carboxylase activity /// phosphoribosylaminoimidazole carboxylase activity /// phosphoribosylaminoimidazolesuccinocarboxamide synthase activity /// phosphoribosylaminoimidazolesucc	cytosol
201014_s_at	PAICS	phosphoribosylaminoimidazole carboxylase, phosphoribosylaminoimidazole succinocarboxamide synthetase	---	purine base metabolic process /// purine nucleotide biosynthetic process /// 'de novo' IMP biosynthetic process /// metabolic process /// purine base biosynthetic process /// purine ribonucleoside monophosphate biosynthetic process /// small molecule meta	nucleotide binding /// catalytic activity /// phosphoribosylaminoimidazole carboxylase activity /// phosphoribosylaminoimidazole carboxylase activity /// phosphoribosylaminoimidazolesuccinocarboxamide synthase activity /// phosphoribosylaminoimidazolesucc	cytosol
201287_s_at	SDC1	syndecan 1	---	ureteric bud development /// lipid metabolic process /// response to toxin /// response to organic substance /// wound healing /// lipoprotein metabolic process /// odontogenesis /// response to hydrogen peroxide /// small molecule metabolic process /// m	glycoprotein binding /// protein binding /// protein C-terminus binding /// cytoskeletal protein binding	uropod /// extracellular region /// cytoplasm /// plasma membrane /// integral to plasma membrane /// focal adhesion /// cell surface /// membrane /// integral to membrane /// protein complex
201291_s_at	TOP2A	topoisomerase (DNA) II alpha 170kDa	---	mitotic cell cycle /// resolution of meiotic recombination intermediates /// sister chromatid segregation /// DNA metabolic process /// DNA replication /// DNA-dependent DNA replication /// DNA topological change /// DNA topological change /// DNA ligatio	nucleotide binding /// DNA binding /// DNA binding /// chromatin binding /// chromatin binding /// DNA topoisomerase activity /// DNA topoisomerase (ATP-hydrolyzing) activity /// DNA topoisomerase (ATP-hydrolyzing) activity /// protein kinase C binding //	nuclear chromosome /// condensed chromosome /// synaptonemal complex /// nucleus /// nucleus /// nucleoplasm /// nucleoplasm /// nucleoplasm /// chromosome /// nucleolus /// cytoplasm /// centriole /// nucleoid /// DNA topoisomerase complex (ATP-hydrolyzi
201292_at	TOP2A	topoisomerase (DNA) II alpha 170kDa	---	mitotic cell cycle /// resolution of meiotic recombination intermediates /// sister chromatid segregation /// DNA metabolic process /// DNA replication /// DNA-dependent DNA replication /// DNA topological change /// DNA topological change /// DNA ligatio	nucleotide binding /// DNA binding /// DNA binding /// chromatin binding /// chromatin binding /// DNA topoisomerase activity /// DNA topoisomerase (ATP-hydrolyzing) activity /// DNA topoisomerase (ATP-hydrolyzing) activity /// protein kinase C binding //	nuclear chromosome /// condensed chromosome /// synaptonemal complex /// nucleus /// nucleus /// nucleoplasm /// nucleoplasm /// nucleoplasm /// chromosome /// nucleolus /// cytoplasm /// centriole /// nucleoid /// DNA topoisomerase complex (ATP-hydrolyzi
201430_s_at	DPYSL3	dihydropyrimidinase-like 3	---	pyrimidine base catabolic process /// nervous system development /// axon guidance /// positive regulation of neuron projection development /// negative regulation of neuron projection development /// negative regulation of cell migration /// response to	hydrolase activity /// hydrolase activity, acting on carbon-nitrogen (but not peptide) bonds /// hydrolase activity, acting on carbon-nitrogen (but not peptide) bonds, in cyclic amides /// SH3 domain binding /// chondroitin sulfate binding /// phosphoprot	extracellular space /// cytoplasm /// cytosol /// cytosol /// lamellipodium /// growth cone /// growth cone /// filamentous actin /// cell projection /// cell body /// exocytic vesicle
201431_s_at	DPYSL3	dihydropyrimidinase-like 3	---	pyrimidine base catabolic process /// nervous system development /// axon guidance /// positive regulation of neuron projection development /// negative regulation of neuron projection development /// negative regulation of cell migration /// response to	hydrolase activity /// hydrolase activity, acting on carbon-nitrogen (but not peptide) bonds /// hydrolase activity, acting on carbon-nitrogen (but not peptide) bonds, in cyclic amides /// SH3 domain binding /// chondroitin sulfate binding /// phosphoprot	extracellular space /// cytoplasm /// cytosol /// cytosol /// lamellipodium /// growth cone /// growth cone /// filamentous actin /// cell projection /// cell body /// exocytic vesicle
201565_s_at	ID2	inhibitor of DNA binding 2, dominant negative helix-loop-helix protein	---	negative regulation of transcription from RNA polymerase II promoter /// metanephros development /// natural killer cell differentiation /// leukocyte differentiation /// bundle of His development /// multicellular organismal development /// multicellular	protein binding /// ion channel binding	chromatin /// nucleus /// nucleus /// nucleus /// nucleolus /// cytoplasm /// cytoplasm /// cytosol /// cytosol /// protein complex /// protein complex
201577_at	NME1	NME/NM23 nucleoside diphosphate kinase 1	---	negative regulation of myeloid leukocyte differentiation /// nucleoside diphosphate phosphorylation /// nucleoside diphosphate phosphorylation /// GTP biosynthetic process /// UTP biosynthetic process /// CTP biosynthetic process /// endocytosis /// nervo	nucleotide binding /// magnesium ion binding /// deoxyribonuclease activity /// nucleoside diphosphate kinase activity /// nucleoside diphosphate kinase activity /// protein binding /// ATP binding /// ATP binding /// GTP binding /// kinase activity /// t	soluble fraction /// nucleus /// nucleus /// cytoplasm /// cytoplasm /// cytoplasm /// mitochondrion /// microsome /// centrosome /// cytosol /// cytosol /// intermediate filament /// perinuclear region of cytoplasm
201596_x_at	KRT18	keratin 18	---	apoptotic process /// cell cycle /// anatomical structure morphogenesis /// tumor necrosis factor-mediated signaling pathway /// Golgi to plasma membrane CFTR protein transport /// negative regulation of apoptotic process /// interspecies interaction betw	structural molecule activity /// protein binding	nucleus /// nucleolus /// cytoplasm /// cytoplasm /// microtubule organizing center /// intermediate filament /// intermediate filament /// centriolar satellite /// keratin filament /// keratin filament /// perinuclear region of cytoplasm
201625_s_at	INSIG1	insulin induced gene 1	---	lipid metabolic process /// triglyceride metabolic process /// cholesterol biosynthetic process /// response to sterol depletion /// metabolic process /// steroid metabolic process /// cholesterol metabolic process /// cell proliferation /// negative regu	protein binding	endoplasmic reticulum /// endoplasmic reticulum /// endoplasmic reticulum membrane /// membrane /// integral to membrane
201626_at	INSIG1	insulin induced gene 1	---	lipid metabolic process /// triglyceride metabolic process /// cholesterol biosynthetic process /// response to sterol depletion /// metabolic process /// steroid metabolic process /// cholesterol metabolic process /// cell proliferation /// negative regu	protein binding	endoplasmic reticulum /// endoplasmic reticulum /// endoplasmic reticulum membrane /// membrane /// integral to membrane
201656_at	ITGA6	integrin, alpha 6	<a target="external" href="http://www.wikipathways.org/index.php/Pathway:Homo_sapiens:Integrin-mediated_cell_adhesion_KEGG">Integrin-mediated_cell_adhesion_KEGG</a>	cell-substrate junction assembly /// cell adhesion /// cell-matrix adhesion /// integrin-mediated signaling pathway /// blood coagulation /// positive regulation of cell-substrate adhesion /// cell-cell adhesion /// positive regulation of cell-cell adhesi	receptor activity /// integrin binding /// protein binding /// protein complex binding /// laminin binding	basement membrane /// plasma membrane /// plasma membrane /// plasma membrane /// cell-cell adherens junction /// integrin complex /// external side of plasma membrane /// basal plasma membrane /// cell surface /// membrane /// integral to membrane /// ba
201663_s_at	SMC4	structural maintenance of chromosomes 4	---	mitotic sister chromatid segregation /// DNA repair /// DNA recombination /// cell cycle /// sister chromatid cohesion /// mitosis /// mitotic chromosome condensation /// chromosome condensation /// chromosome organization /// cell division	nucleotide binding /// ATP binding /// ATP binding /// protein heterodimerization activity	condensin complex /// condensin complex /// nucleus /// nucleus /// nucleus /// chromosome /// nucleolus /// cytoplasm /// cytoplasm
201664_at	SMC4	structural maintenance of chromosomes 4	---	mitotic sister chromatid segregation /// DNA repair /// DNA recombination /// cell cycle /// sister chromatid cohesion /// mitosis /// mitotic chromosome condensation /// chromosome condensation /// chromosome organization /// cell division	nucleotide binding /// ATP binding /// ATP binding /// protein heterodimerization activity	condensin complex /// condensin complex /// nucleus /// nucleus /// nucleus /// chromosome /// nucleolus /// cytoplasm /// cytoplasm
201790_s_at	DHCR7	7-dehydrocholesterol reductase	<a target="external" href="http://www.wikipathways.org/index.php/Pathway:Homo_sapiens:Cholesterol_Biosynthesis">Cholesterol_Biosynthesis</a>	blood vessel development /// steroid biosynthetic process /// cholesterol biosynthetic process /// cholesterol biosynthetic process /// cholesterol biosynthetic process /// lipid biosynthetic process /// post-embryonic development /// sterol biosynthetic	oxidoreductase activity /// oxidoreductase activity, acting on the CH-CH group of donors, NAD or NADP as acceptor /// 7-dehydrocholesterol reductase activity /// 7-dehydrocholesterol reductase activity	nuclear outer membrane /// endoplasmic reticulum /// endoplasmic reticulum /// endoplasmic reticulum membrane /// endoplasmic reticulum membrane /// microsome /// membrane /// integral to membrane
201791_s_at	DHCR7	7-dehydrocholesterol reductase	<a target="external" href="http://www.wikipathways.org/index.php/Pathway:Homo_sapiens:Cholesterol_Biosynthesis">Cholesterol_Biosynthesis</a>	blood vessel development /// steroid biosynthetic process /// cholesterol biosynthetic process /// cholesterol biosynthetic process /// cholesterol biosynthetic process /// lipid biosynthetic process /// post-embryonic development /// sterol biosynthetic	oxidoreductase activity /// oxidoreductase activity, acting on the CH-CH group of donors, NAD or NADP as acceptor /// 7-dehydrocholesterol reductase activity /// 7-dehydrocholesterol reductase activity	nuclear outer membrane /// endoplasmic reticulum /// endoplasmic reticulum /// endoplasmic reticulum membrane /// endoplasmic reticulum membrane /// microsome /// membrane /// integral to membrane
201890_at	RRM2	ribonucleotide reductase M2	---	G1/S transition of mitotic cell cycle /// regulation of transcription involved in G1/S phase of mitotic cell cycle /// mitotic cell cycle /// DNA replication /// DNA replication /// deoxyribonucleoside diphosphate metabolic process /// deoxyribonucleotide	ribonucleoside-diphosphate reductase activity, thioredoxin disulfide as acceptor /// ribonucleoside-diphosphate reductase activity, thioredoxin disulfide as acceptor /// ribonucleoside-diphosphate reductase activity, thioredoxin disulfide as acceptor ///	nucleoplasm /// cytoplasm /// cytoplasm /// cytosol
201976_s_at	MYO10	myosin X	---	transport /// signal transduction /// axon guidance /// regulation of cell shape /// positive regulation of cell-cell adhesion /// cytoskeleton-dependent intracellular transport /// regulation of filopodium assembly	nucleotide binding /// motor activity /// actin binding /// calmodulin binding /// ATP binding /// phospholipid binding /// phosphatidylinositol-3,4,5-trisphosphate binding /// actin-dependent ATPase activity /// actin filament binding /// plus-end direct	ruffle /// cytoplasm /// cytosol /// cytoskeleton /// plasma membrane /// cell cortex /// membrane /// myosin complex /// lamellipodium /// filopodium /// filopodium membrane /// filopodium tip /// filopodium tip /// cell projection /// neuron projection
202067_s_at	LDLR	low density lipoprotein receptor	<a target="external" href="http://www.wikipathways.org/index.php/Pathway:Homo_sapiens:Statin_Pathway_PharmGKB">Statin_Pathway_PharmGKB</a> /// <a target="external" href="http://www.wikipathways.org/index.php/Pathway:Homo_sapiens:Wnt_signaling">Wnt_signali	lipid metabolic process /// lipid metabolic process /// transport /// lipid transport /// endocytosis /// endocytosis /// receptor-mediated endocytosis /// steroid metabolic process /// cholesterol metabolic process /// positive regulation of triglyceride	glycoprotein binding /// receptor activity /// low-density lipoprotein receptor activity /// low-density lipoprotein receptor activity /// calcium ion binding /// protein binding /// very-low-density lipoprotein particle receptor activity	lysosome /// early endosome /// late endosome /// Golgi apparatus /// plasma membrane /// plasma membrane /// integral to plasma membrane /// coated pit /// coated pit /// external side of plasma membrane /// cell surface /// endosome membrane /// endomem
202068_s_at	LDLR	low density lipoprotein receptor	<a target="external" href="http://www.wikipathways.org/index.php/Pathway:Homo_sapiens:Statin_Pathway_PharmGKB">Statin_Pathway_PharmGKB</a> /// <a target="external" href="http://www.wikipathways.org/index.php/Pathway:Homo_sapiens:Wnt_signaling">Wnt_signali	lipid metabolic process /// lipid metabolic process /// transport /// lipid transport /// endocytosis /// endocytosis /// receptor-mediated endocytosis /// steroid metabolic process /// cholesterol metabolic process /// positive regulation of triglyceride	glycoprotein binding /// receptor activity /// low-density lipoprotein receptor activity /// low-density lipoprotein receptor activity /// calcium ion binding /// protein binding /// very-low-density lipoprotein particle receptor activity	lysosome /// early endosome /// late endosome /// Golgi apparatus /// plasma membrane /// plasma membrane /// integral to plasma membrane /// coated pit /// coated pit /// external side of plasma membrane /// cell surface /// endosome membrane /// endomem
202095_s_at	BIRC5	baculoviral IAP repeat containing 5	<a target="external" href="http://www.wikipathways.org/index.php/Pathway:Homo_sapiens:Apoptosis">Apoptosis</a>	G2/M transition of mitotic cell cycle /// M phase of mitotic cell cycle /// mitotic prometaphase /// mitotic cell cycle /// cytokinesis /// transcription, DNA-dependent /// regulation of transcription, DNA-dependent /// protein phosphorylation /// proteol	cysteine-type endopeptidase inhibitor activity /// receptor activity /// receptor activity /// protein binding /// microtubule binding /// microtubule binding /// peptidase activity /// zinc ion binding /// zinc ion binding /// Ran GTPase binding /// tubu	nuclear chromosome /// chromosome, centromeric region /// chromosome, centromeric region /// kinetochore /// condensed chromosome kinetochore /// condensed chromosome kinetochore /// intracellular /// nucleus /// nucleus /// chromosome /// nucleolus /// c
202191_s_at	GAS7	growth arrest-specific 7	---	regulation of transcription, DNA-dependent /// cell cycle arrest /// multicellular organismal development /// nervous system development /// regulation of cell shape /// actin filament polymerization /// cell differentiation /// neuron differentiation ///	sequence-specific DNA binding transcription factor activity /// actin filament binding	ruffle /// cytoplasm /// actin filament
202206_at	ARL4C	ADP-ribosylation factor-like 4C	---	GTP catabolic process /// transport /// small GTPase mediated signal transduction /// endocytic recycling	nucleotide binding /// GTPase activity /// protein binding /// GTP binding /// alpha-tubulin binding	intracellular /// nucleus /// cytoplasm /// cytoplasm /// plasma membrane /// plasma membrane /// membrane /// filopodium /// cell projection
202207_at	ARL4C	ADP-ribosylation factor-like 4C	---	GTP catabolic process /// transport /// small GTPase mediated signal transduction /// endocytic recycling	nucleotide binding /// GTPase activity /// protein binding /// GTP binding /// alpha-tubulin binding	intracellular /// nucleus /// cytoplasm /// cytoplasm /// plasma membrane /// plasma membrane /// membrane /// filopodium /// cell projection
202208_s_at	ARL4C	ADP-ribosylation factor-like 4C	---	GTP catabolic process /// transport /// small GTPase mediated signal transduction /// endocytic recycling	nucleotide binding /// GTPase activity /// protein binding /// GTP binding /// alpha-tubulin binding	intracellular /// nucleus /// cytoplasm /// cytoplasm /// plasma membrane /// plasma membrane /// membrane /// filopodium /// cell projection
202218_s_at	FADS2	fatty acid desaturase 2	---	lipid metabolic process /// fatty acid biosynthetic process /// unsaturated fatty acid biosynthetic process /// unsaturated fatty acid biosynthetic process /// transport /// lipid biosynthetic process /// electron transport chain /// oxidation-reduction p	stearoyl-CoA 9-desaturase activity /// iron ion binding /// oxidoreductase activity /// oxidoreductase activity, acting on paired donors, with oxidation of a pair of donors resulting in the reduction of molecular oxygen to two molecules of water /// heme	membrane fraction /// endoplasmic reticulum /// endoplasmic reticulum membrane /// integral to plasma membrane /// membrane /// integral to membrane
202251_at	PRPF3	PRP3 pre-mRNA processing factor 3 homolog (S. cerevisiae)	<a target="external" href="http://www.wikipathways.org/index.php/Pathway:Homo_sapiens:mRNA_processing_Reactome">mRNA_processing_Reactome</a>	RNA splicing, via transesterification reactions /// nuclear mRNA splicing, via spliceosome /// mRNA processing /// mRNA processing /// RNA splicing /// RNA splicing	nucleic acid binding /// protein binding	nucleus /// nucleus /// nucleus /// spliceosomal complex /// spliceosomal complex /// nucleolus /// cytoplasm /// Cajal body /// nuclear speck /// ribonucleoprotein complex
202259_s_at	N4BP2L2	NEDD4 binding protein 2-like 2	---	---	---	---
202338_at	TK1	thymidine kinase 1, soluble	---	nucleobase-containing compound metabolic process /// pyrimidine base metabolic process /// DNA replication /// nucleotide biosynthetic process /// phosphorylation /// pyrimidine nucleoside salvage /// small molecule metabolic process /// protein homotetra	nucleotide binding /// thymidine kinase activity /// thymidine kinase activity /// ATP binding /// zinc ion binding /// kinase activity /// transferase activity /// nucleoside kinase activity /// metal ion binding	cytoplasm /// cytosol
202431_s_at	MYC	v-myc myelocytomatosis viral oncogene homolog (avian)	<a target="external" href="http://www.wikipathways.org/index.php/Pathway:Homo_sapiens:Apoptosis">Apoptosis</a> /// <a target="external" href="http://www.wikipathways.org/index.php/Pathway:Homo_sapiens:Apoptosis_GenMAPP">Apoptosis_GenMAPP</a> /// <a target	negative regulation of transcription from RNA polymerase II promoter /// MAPK cascade /// branching involved in ureteric bud morphogenesis /// positive regulation of mesenchymal cell proliferation /// energy reserve metabolic process /// chromatin remodel	DNA binding /// DNA binding /// DNA binding /// sequence-specific DNA binding transcription factor activity /// sequence-specific DNA binding transcription factor activity /// mRNA binding /// protein binding /// transcription factor binding /// protein c	nucleus /// nucleus /// nucleus /// nuclear envelope /// nucleoplasm /// nucleoplasm /// nucleoplasm /// nucleolus /// nucleolus /// rough endoplasmic reticulum /// spindle /// protein complex /// nucleoplasmic reticulum
202483_s_at	RANBP1	RAN binding protein 1	---	spindle organization /// signal transduction /// viral reproduction /// positive regulation of GTPase activity /// positive regulation of mitotic centrosome separation /// intracellular transport	GDP-dissociation inhibitor activity /// GTPase activator activity /// Ran GTPase binding	intracellular /// nucleus /// nuclear envelope /// cytoplasm /// cytoplasm /// centrosome
202503_s_at	KIAA0101	KIAA0101	---	---	---	nucleus /// mitochondrion
202539_s_at	HMGCR	3-hydroxy-3-methylglutaryl-CoA reductase	<a target="external" href="http://www.wikipathways.org/index.php/Pathway:Homo_sapiens:Cholesterol_Biosynthesis">Cholesterol_Biosynthesis</a> /// <a target="external" href="http://www.wikipathways.org/index.php/Pathway:Homo_sapiens:Statin_Pathway_PharmGKB"	steroid biosynthetic process /// cholesterol biosynthetic process /// cholesterol biosynthetic process /// aging /// response to nutrient /// isoprenoid biosynthetic process /// visual learning /// lipid biosynthetic process /// embryo development /// coe	hydroxymethylglutaryl-CoA reductase (NADPH) activity /// oxidoreductase activity /// oxidoreductase activity, acting on the CH-OH group of donors, NAD or NADP as acceptor /// hydroxymethylglutaryl-CoA reductase activity /// protein homodimerization activi	endoplasmic reticulum /// endoplasmic reticulum membrane /// endoplasmic reticulum membrane /// microsome /// membrane /// integral to membrane
202540_s_at	HMGCR	3-hydroxy-3-methylglutaryl-CoA reductase	<a target="external" href="http://www.wikipathways.org/index.php/Pathway:Homo_sapiens:Cholesterol_Biosynthesis">Cholesterol_Biosynthesis</a> /// <a target="external" href="http://www.wikipathways.org/index.php/Pathway:Homo_sapiens:Statin_Pathway_PharmGKB"	steroid biosynthetic process /// cholesterol biosynthetic process /// cholesterol biosynthetic process /// aging /// response to nutrient /// isoprenoid biosynthetic process /// visual learning /// lipid biosynthetic process /// embryo development /// coe	hydroxymethylglutaryl-CoA reductase (NADPH) activity /// oxidoreductase activity /// oxidoreductase activity, acting on the CH-OH group of donors, NAD or NADP as acceptor /// hydroxymethylglutaryl-CoA reductase activity /// protein homodimerization activi	endoplasmic reticulum /// endoplasmic reticulum membrane /// endoplasmic reticulum membrane /// microsome /// membrane /// integral to membrane
202589_at	TYMS	thymidylate synthetase	---	G1/S transition of mitotic cell cycle /// regulation of transcription involved in G1/S phase of mitotic cell cycle /// mitotic cell cycle /// nucleobase-containing compound metabolic process /// pyrimidine base metabolic process /// dTMP biosynthetic proc	nucleotide binding /// thymidylate synthase activity /// thymidylate synthase activity /// folic acid binding /// methyltransferase activity /// transferase activity /// cofactor binding	soluble fraction /// nucleus /// nucleus /// nucleoplasm /// cytoplasm /// cytoplasm /// mitochondrion /// mitochondrion /// mitochondrial inner membrane /// mitochondrial inner membrane /// mitochondrial matrix /// mitochondrial matrix /// cytosol /// me
202651_at	LPGAT1	lysophosphatidylglycerol acyltransferase 1	---	metabolic process /// phospholipid biosynthetic process	transferase activity /// transferase activity, transferring acyl groups	cytoplasm /// endoplasmic reticulum /// endoplasmic reticulum membrane /// membrane /// integral to membrane
202705_at	CCNB2	cyclin B2	<a target="external" href="http://www.wikipathways.org/index.php/Pathway:Homo_sapiens:Cell_cycle_KEGG">Cell_cycle_KEGG</a>	cell cycle checkpoint /// regulation of cyclin-dependent protein kinase activity /// G2/M transition of mitotic cell cycle /// mitotic cell cycle /// in utero embryonic development /// cell cycle /// mitosis /// regulation of G2/M transition of mitotic ce	protein kinase binding	membrane fraction /// nucleus /// centrosome /// cytosol /// microtubule cytoskeleton
202731_at	MIR4680 /// PDCD4	microRNA 4680 /// programmed cell death 4 (neoplastic transformation inhibitor)	---	apoptotic process /// apoptotic process /// apoptotic process /// cell aging /// negative regulation of JUN kinase activity /// negative regulation of cell cycle /// negative regulation of transcription, DNA-dependent /// negative regulation of transcript	RNA binding /// protein binding	nucleus /// nucleus /// nucleus /// nucleus /// nucleolus /// cytoplasm /// cytoplasm /// cytosol
202756_s_at	GPC1	glypican 1	---	axon guidance /// Schwann cell differentiation /// heparan sulfate proteoglycan catabolic process /// myelin assembly /// negative regulation of fibroblast growth factor receptor signaling pathway /// positive regulation of skeletal muscle cell differenti	copper ion binding /// fibroblast growth factor binding /// laminin binding /// heparan sulfate proteoglycan binding	extracellular region /// proteinaceous extracellular matrix /// proteinaceous extracellular matrix /// extracellular space /// extracellular space /// endosome /// plasma membrane /// plasma membrane /// integral to plasma membrane /// membrane /// anchor
202946_s_at	BTBD3	BTB (POZ) domain containing 3	---	---	---	---
202949_s_at	FHL2	four and a half LIM domains 2	---	negative regulation of transcription from RNA polymerase II promoter /// osteoblast differentiation /// transcription, DNA-dependent /// regulation of transcription, DNA-dependent /// regulation of transcription from RNA polymerase II promoter /// respons	transcription coactivator activity /// protein binding /// transcription factor binding /// zinc ion binding /// identical protein binding /// metal ion binding /// androgen receptor binding	nucleus /// nucleus /// nucleus /// nucleoplasm /// cytoplasm /// focal adhesion /// actin cytoskeleton /// Z disc /// M band
203023_at	NOP16	NOP16 nucleolar protein homolog (yeast)	---	---	---	nucleus /// nucleus /// nucleolus /// nucleolus /// intracellular membrane-bounded organelle
203068_at	KLHL21	kelch-like 21 (Drosophila)	---	cytokinesis /// cell cycle /// mitosis /// protein ubiquitination /// protein ubiquitination /// cell division /// anaphase	ubiquitin-protein ligase activity	cytoplasm /// spindle /// polar microtubule /// cytoskeleton /// Cul3-RING ubiquitin ligase complex
203078_at	CUL2	cullin 2	---	G1/S transition of mitotic cell cycle /// ubiquitin-dependent protein catabolic process /// cell cycle arrest /// negative regulation of cell proliferation /// induction of apoptosis by intracellular signals /// protein ubiquitination /// protein cataboli	protein binding /// ubiquitin protein ligase binding /// ubiquitin protein ligase binding	cullin-RING ubiquitin ligase complex /// Cul2-RING ubiquitin ligase complex
203083_at	THBS2	thrombospondin 2	---	cell adhesion /// negative regulation of angiogenesis /// negative regulation of angiogenesis /// positive regulation of synapse assembly	calcium ion binding /// protein binding /// heparin binding /// heparin binding	extracellular region /// extracellular region /// basement membrane /// extracellular matrix
203184_at	FBN2	fibrillin 2	---	anatomical structure morphogenesis /// embryonic limb morphogenesis /// positive regulation of bone mineralization /// positive regulation of bone mineralization /// limb morphogenesis /// sequestering of TGFbeta in extracellular matrix /// sequestering o	extracellular matrix structural constituent /// extracellular matrix structural constituent /// calcium ion binding	microfibril /// extracellular region /// proteinaceous extracellular matrix /// proteinaceous extracellular matrix
203213_at	CDK1	cyclin-dependent kinase 1	<a target="external" href="http://www.wikipathways.org/index.php/Pathway:Homo_sapiens:Cell_cycle_KEGG">Cell_cycle_KEGG</a>	cell cycle checkpoint /// G1/S transition of mitotic cell cycle /// regulation of transcription involved in G1/S phase of mitotic cell cycle /// G2/M transition of mitotic cell cycle /// MAPK cascade /// activation of MAPKK activity /// activation of MAPK	nucleotide binding /// protein kinase activity /// protein kinase activity /// protein serine/threonine kinase activity /// cyclin-dependent protein kinase activity /// cyclin-dependent protein kinase activity /// cyclin-dependent protein kinase activity	nucleus /// nucleus /// nucleus /// nucleoplasm /// cytoplasm /// mitochondrion /// mitochondrion /// cytosol /// spindle microtubule /// midbody
203214_x_at	CDK1	cyclin-dependent kinase 1	<a target="external" href="http://www.wikipathways.org/index.php/Pathway:Homo_sapiens:Cell_cycle_KEGG">Cell_cycle_KEGG</a>	cell cycle checkpoint /// G1/S transition of mitotic cell cycle /// regulation of transcription involved in G1/S phase of mitotic cell cycle /// G2/M transition of mitotic cell cycle /// MAPK cascade /// activation of MAPKK activity /// activation of MAPK	nucleotide binding /// protein kinase activity /// protein kinase activity /// protein serine/threonine kinase activity /// cyclin-dependent protein kinase activity /// cyclin-dependent protein kinase activity /// cyclin-dependent protein kinase activity	nucleus /// nucleus /// nucleus /// nucleoplasm /// cytoplasm /// mitochondrion /// mitochondrion /// cytosol /// spindle microtubule /// midbody
203215_s_at	MYO6	myosin VI	---	protein targeting /// transport /// intracellular protein transport /// endocytosis /// endocytosis /// endocytosis /// synaptic transmission /// synaptic transmission /// synapse assembly /// sensory perception of sound /// sensory perception of sound //	nucleotide binding /// motor activity /// motor activity /// actin binding /// actin binding /// protein binding /// calmodulin binding /// calmodulin binding /// calmodulin binding /// ATP binding /// ADP binding /// actin filament binding /// actin fila	ruffle /// membrane fraction /// nucleus /// nucleus /// nucleoplasm /// cytoplasm /// cytoplasm /// cytoplasm /// microsome /// Golgi apparatus /// Golgi apparatus /// cytosol /// plasma membrane /// plasma membrane /// microvillus /// coated pit /// cel
203216_s_at	MYO6	myosin VI	---	protein targeting /// transport /// intracellular protein transport /// endocytosis /// endocytosis /// endocytosis /// synaptic transmission /// synaptic transmission /// synapse assembly /// sensory perception of sound /// sensory perception of sound //	nucleotide binding /// motor activity /// motor activity /// actin binding /// actin binding /// protein binding /// calmodulin binding /// calmodulin binding /// calmodulin binding /// ATP binding /// ADP binding /// actin filament binding /// actin fila	ruffle /// membrane fraction /// nucleus /// nucleus /// nucleoplasm /// cytoplasm /// cytoplasm /// cytoplasm /// microsome /// Golgi apparatus /// Golgi apparatus /// cytosol /// plasma membrane /// plasma membrane /// microvillus /// coated pit /// cel
203276_at	LMNB1	lamin B1	---	apoptotic process /// cellular component disassembly involved in apoptotic process	structural molecule activity /// structural molecule activity /// phospholipase binding	nucleus /// nuclear envelope /// nuclear envelope /// nuclear inner membrane /// lamin filament /// lamin filament /// nucleoplasm /// intermediate filament /// membrane /// nuclear matrix
203323_at	CAV2	caveolin 2	<a target="external" href="http://www.wikipathways.org/index.php/Pathway:Homo_sapiens:Integrin-mediated_cell_adhesion_KEGG">Integrin-mediated_cell_adhesion_KEGG</a>	negative regulation of endothelial cell proliferation /// negative regulation of endothelial cell proliferation /// vesicle fusion /// mitochondrion organization /// mitochondrion organization /// endoplasmic reticulum organization /// endoplasmic reticul	SNARE binding /// protein binding /// syntaxin binding /// D1 dopamine receptor binding /// protein homodimerization activity /// phosphoprotein binding	Golgi membrane /// acrosomal membrane /// intracellular /// membrane fraction /// membrane fraction /// nucleus /// cytoplasm /// Golgi apparatus /// Golgi apparatus /// lipid particle /// cytosol /// plasma membrane /// plasma membrane /// integral to pl
203325_s_at	COL5A1	collagen, type V, alpha 1	---	blood vessel development /// heart morphogenesis /// cell adhesion /// axon guidance /// cell migration /// collagen fibril organization /// collagen fibril organization /// collagen fibril organization /// collagen biosynthetic process /// wound healing,	integrin binding /// extracellular matrix structural constituent /// heparin binding /// heparin binding /// proteoglycan binding /// platelet-derived growth factor binding	extracellular region /// extracellular region /// proteinaceous extracellular matrix /// collagen /// collagen type V /// collagen type V /// basement membrane /// extracellular matrix /// extracellular matrix /// extracellular matrix
203358_s_at	EZH2	enhancer of zeste homolog 2 (Drosophila)	---	S phase of mitotic cell cycle /// regulation of protein phosphorylation /// chromatin organization /// transcription, DNA-dependent /// regulation of transcription, DNA-dependent /// regulation of transcription, DNA-dependent /// regulation of gene expres	core promoter binding /// DNA binding /// DNA binding /// chromatin binding /// protein binding /// methyltransferase activity /// transferase activity /// histone-lysine N-methyltransferase activity /// histone methyltransferase activity /// histone meth	nucleus /// ESC/E(Z) complex /// ESC/E(Z) complex /// pronucleus
203362_s_at	MAD2L1	MAD2 mitotic arrest deficient-like 1 (yeast)	<a target="external" href="http://www.wikipathways.org/index.php/Pathway:Homo_sapiens:Cell_cycle_KEGG">Cell_cycle_KEGG</a>	mitotic sister chromatid segregation /// cell cycle checkpoint /// M phase of mitotic cell cycle /// mitotic prometaphase /// mitotic cell cycle /// cell cycle /// mitosis /// mitotic cell cycle checkpoint /// mitotic cell cycle spindle assembly checkpoin	protein binding /// protein homodimerization activity	chromosome, centromeric region /// kinetochore /// kinetochore /// condensed chromosome kinetochore /// spindle pole /// nucleus /// nucleus /// nuclear pore /// chromosome /// cytoplasm /// cytosol /// cytosol /// cytoskeleton /// perinuclear region of c
203418_at	CCNA2	cyclin A2	<a target="external" href="http://www.wikipathways.org/index.php/Pathway:Homo_sapiens:Cell_cycle_KEGG">Cell_cycle_KEGG</a>	regulation of cyclin-dependent protein kinase activity /// G2/M transition of mitotic cell cycle /// mitotic cell cycle /// cell cycle /// mitosis /// mitotic cell cycle G2/M transition DNA damage checkpoint /// Ras protein signal transduction /// positiv	protein binding /// protein kinase binding	female pronucleus /// male pronucleus /// nucleus /// nucleus /// nucleoplasm /// cytoplasm
203423_at	RBP1	retinol binding protein 1, cellular	---	vitamin A metabolic process /// transport /// regulation of granulocyte differentiation /// response to vitamin A /// retinol metabolic process /// retinoic acid metabolic process	transporter activity /// retinoid binding /// lipid binding /// retinal binding /// retinol binding	cytoplasm
203442_x_at	EML3	echinoderm microtubule associated protein like 3	---	---	---	cytoplasm /// cytoskeleton /// microtubule
203457_at	STX7	syntaxin 7	---	intracellular protein transport /// post-Golgi vesicle-mediated transport /// vesicle fusion /// endosome to lysosome transport /// vesicle-mediated transport	SNARE binding /// SNAP receptor activity /// protein complex binding	intracellular /// lysosomal membrane /// endosome /// membrane /// integral to membrane /// SNARE complex /// early endosome membrane /// late endosome membrane
203501_at	CPQ	carboxypeptidase Q	---	proteolysis /// proteolysis /// thyroid hormone generation /// tissue regeneration /// tissue regeneration /// peptide catabolic process	carboxypeptidase activity /// peptidase activity /// metallopeptidase activity /// hydrolase activity /// protein homodimerization activity /// metal ion binding /// metallodipeptidase activity	extracellular region /// extracellular space /// cytoplasm /// lysosome /// lysosome /// endoplasmic reticulum /// endoplasmic reticulum /// Golgi apparatus /// Golgi apparatus
203554_x_at	PTTG1	pituitary tumor-transforming 1	<a target="external" href="http://www.wikipathways.org/index.php/Pathway:Homo_sapiens:Cell_cycle_KEGG">Cell_cycle_KEGG</a>	mitotic cell cycle /// DNA metabolic process /// DNA repair /// regulation of transcription, DNA-dependent /// transcription from RNA polymerase II promoter /// response to DNA damage stimulus /// cell cycle /// chromosome segregation /// mitosis /// sper	sequence-specific DNA binding transcription factor activity /// cysteine-type endopeptidase inhibitor activity /// protein binding /// SH3 domain binding	nucleus /// nucleus /// nucleus /// cytoplasm /// cytoplasm /// cytoplasm /// cytosol
203560_at	GGH	gamma-glutamyl hydrolase (conjugase, folylpolygammaglutamyl hydrolase)	---	glutamine metabolic process /// response to zinc ion /// response to insulin stimulus /// response to drug /// response to ethanol	catalytic activity /// exopeptidase activity /// omega peptidase activity /// omega peptidase activity /// hydrolase activity /// gamma-glutamyl-peptidase activity /// gamma-glutamyl-peptidase activity	extracellular region /// extracellular space /// lysosome /// cytosol /// melanosome
203571_s_at	C10orf116	chromosome 10 open reading frame 116	---	---	---	---
203626_s_at	SKP2	S-phase kinase-associated protein 2, E3 ubiquitin protein ligase	<a target="external" href="http://www.wikipathways.org/index.php/Pathway:Homo_sapiens:Cell_cycle_KEGG">Cell_cycle_KEGG</a>	G1 phase of mitotic cell cycle /// G1/S transition of mitotic cell cycle /// G1/S transition of mitotic cell cycle /// S phase of mitotic cell cycle /// G2/M transition of mitotic cell cycle /// protein polyubiquitination /// mitotic cell cycle /// ubiqui	ubiquitin-protein ligase activity /// protein binding /// kinase activity	nucleoplasm /// cytosol /// SCF ubiquitin ligase complex /// SCF ubiquitin ligase complex
203744_at	HMGB3	high mobility group box 3	---	DNA recombination /// multicellular organismal development	DNA binding /// double-stranded DNA binding /// DNA binding, bending /// DNA binding, bending	nucleus /// chromosome
203755_at	BUB1B	budding uninhibited by benzimidazoles 1 homolog beta (yeast)	<a target="external" href="http://www.wikipathways.org/index.php/Pathway:Homo_sapiens:Cell_cycle_KEGG">Cell_cycle_KEGG</a>	cell cycle checkpoint /// M phase of mitotic cell cycle /// mitotic prometaphase /// mitotic cell cycle /// protein phosphorylation /// protein phosphorylation /// protein phosphorylation /// apoptotic process /// cell cycle /// cell cycle /// spindle org	nucleotide binding /// protein kinase activity /// protein kinase activity /// protein kinase activity /// protein serine/threonine kinase activity /// protein binding /// ATP binding /// kinase activity /// transferase activity /// transferase activity,	chromosome, centromeric region /// kinetochore /// kinetochore /// kinetochore /// kinetochore /// condensed chromosome kinetochore /// condensed chromosome kinetochore /// condensed chromosome outer kinetochore /// condensed chromosome outer kinetochore
203810_at	DNAJB4	DnaJ (Hsp40) homolog, subfamily B, member 4	---	protein folding /// response to stress /// response to unfolded protein /// response to heat	protein binding /// heat shock protein binding /// unfolded protein binding /// unfolded protein binding	nucleus /// nucleolus /// cytoplasm /// cytoplasm /// plasma membrane /// plasma membrane /// membrane
203812_at	SLIT3	slit homolog 3 (Drosophila)	---	multicellular organismal development /// nervous system development /// axon guidance /// axon guidance /// chemorepulsion involved in embryonic olfactory bulb interneuron precursor migration /// cell differentiation /// negative regulation of cell growth	calcium ion binding /// calcium ion binding /// Roundabout binding	extracellular region /// extracellular space /// mitochondrion
203814_s_at	NQO2	NAD(P)H dehydrogenase, quinone 2	---	oxidation-reduction process	dihydronicotinamide riboside quinone reductase activity /// NADPH dehydrogenase (quinone) activity /// electron carrier activity /// electron carrier activity /// oxidoreductase activity /// metal ion binding /// coenzyme binding	nucleus /// nucleolus /// cytoplasm /// cytoplasm
203887_s_at	THBD	thrombomodulin	---	female pregnancy /// blood coagulation /// blood coagulation /// hemostasis /// embryo development /// response to X-ray /// negative regulation of platelet activation /// negative regulation of blood coagulation /// response to lipopolysaccharide /// leu	receptor activity /// receptor activity /// transmembrane signaling receptor activity /// calcium ion binding /// calcium ion binding /// protein binding /// carbohydrate binding	extracellular space /// plasma membrane /// plasma membrane /// integral to plasma membrane /// cell surface /// membrane /// integral to membrane
203888_at	THBD	thrombomodulin	---	female pregnancy /// blood coagulation /// blood coagulation /// hemostasis /// embryo development /// response to X-ray /// negative regulation of platelet activation /// negative regulation of blood coagulation /// response to lipopolysaccharide /// leu	receptor activity /// receptor activity /// transmembrane signaling receptor activity /// calcium ion binding /// calcium ion binding /// protein binding /// carbohydrate binding	extracellular space /// plasma membrane /// plasma membrane /// integral to plasma membrane /// cell surface /// membrane /// integral to membrane
203889_at	SCG5	secretogranin V (7B2 protein)	---	transport /// intracellular protein transport /// intracellular protein transport /// neuropeptide signaling pathway /// peptide hormone processing /// peptide hormone processing /// negative regulation of catalytic activity /// negative regulation of cat	enzyme inhibitor activity /// enzyme inhibitor activity /// protein binding /// GTP binding /// unfolded protein binding	extracellular region /// intracellular /// secretory granule /// secretory granule
203967_at	CDC6	cell division cycle 6 homolog (S. cerevisiae)	<a target="external" href="http://www.wikipathways.org/index.php/Pathway:Homo_sapiens:Cell_cycle_KEGG">Cell_cycle_KEGG</a> /// <a target="external" href="http://www.wikipathways.org/index.php/Pathway:Homo_sapiens:DNA_replication_Reactome">DNA_replication_	cell cycle checkpoint /// DNA replication checkpoint /// regulation of cyclin-dependent protein kinase activity /// G1/S transition of mitotic cell cycle /// regulation of transcription involved in G1/S phase of mitotic cell cycle /// S phase of mitotic c	nucleotide binding /// nucleotide binding /// chromatin binding /// protein binding /// ATP binding /// nucleoside-triphosphatase activity /// kinase binding	spindle pole /// nucleus /// nucleus /// nucleus /// nucleoplasm /// cytoplasm /// cytoplasm /// spindle /// cytosol /// spindle midzone
204026_s_at	ZWINT	ZW10 interactor	---	mitotic sister chromatid segregation /// M phase of mitotic cell cycle /// mitotic prometaphase /// mitotic cell cycle /// cell cycle /// cell cycle /// spindle organization /// mitosis /// mitotic cell cycle checkpoint /// phosphatidylinositol-mediated s	protein binding /// protein N-terminus binding	chromosome, centromeric region /// kinetochore /// kinetochore /// condensed chromosome kinetochore /// nucleus /// chromosome /// cytoplasm /// cytosol
204030_s_at	IQCJ-SCHIP1 /// SCHIP1	IQCJ-SCHIP1 readthrough /// schwannomin interacting protein 1	---	luteinization /// kidney development /// nitrogen compound metabolic process /// estrogen metabolic process /// female gonad development /// post-embryonic development /// fibroblast migration /// platelet-derived growth factor receptor signaling pathway	protein binding /// identical protein binding	cytoplasm /// cytoplasm /// cytoplasm
204092_s_at	AURKA	aurora kinase A	---	mitotic cell cycle /// mitotic cell cycle /// protein phosphorylation /// protein phosphorylation /// protein phosphorylation /// cell cycle /// cell cycle /// spindle organization /// mitosis /// mitosis /// phosphorylation /// cell projection organizati	nucleotide binding /// protein kinase activity /// protein kinase activity /// protein serine/threonine kinase activity /// protein serine/threonine/tyrosine kinase activity /// protein binding /// ATP binding /// kinase activity /// transferase activity	spindle pole /// nucleus /// nucleus /// cytoplasm /// centrosome /// centrosome /// centrosome /// microtubule organizing center /// spindle /// spindle /// cytosol /// cytoskeleton /// microtubule /// spindle microtubule /// midbody /// spindle pole cen
204146_at	RAD51AP1	RAD51 associated protein 1	---	double-strand break repair via homologous recombination /// DNA repair /// DNA repair /// DNA repair /// DNA recombination /// response to DNA damage stimulus	DNA binding /// double-stranded DNA binding /// double-stranded DNA binding /// single-stranded DNA binding /// single-stranded DNA binding /// RNA binding /// RNA binding /// RNA binding /// protein binding	nucleus /// nucleus /// nucleus
204162_at	NDC80	NDC80 kinetochore complex component homolog (S. cerevisiae)	---	mitotic sister chromatid segregation /// M phase of mitotic cell cycle /// establishment of mitotic spindle orientation /// mitotic prometaphase /// mitotic cell cycle /// cell cycle /// cell cycle /// spindle organization /// mitotic spindle organization	protein binding	chromosome, centromeric region /// chromosome, centromeric region /// kinetochore /// kinetochore /// condensed chromosome kinetochore /// condensed chromosome kinetochore /// condensed nuclear chromosome outer kinetochore /// nucleus /// nucleus /// chro
204170_s_at	CKS2	CDC28 protein kinase regulatory subunit 2	---	regulation of cyclin-dependent protein kinase activity /// cell cycle /// cell cycle /// spindle organization /// meiosis I /// cell proliferation /// phosphorylation /// phosphatidylinositol-mediated signaling /// cell division	kinase activity /// cyclin-dependent protein kinase regulator activity	---
204235_s_at	GULP1	GULP, engulfment adaptor PTB domain containing 1	---	transport /// lipid transport /// phagocytosis /// phagocytosis, engulfment /// phagocytosis, engulfment /// apoptotic process /// apoptotic process /// signal transduction	signal transducer activity	cytoplasm /// cytoplasm
204237_at	GULP1	GULP, engulfment adaptor PTB domain containing 1	---	transport /// lipid transport /// phagocytosis /// phagocytosis, engulfment /// phagocytosis, engulfment /// apoptotic process /// apoptotic process /// signal transduction	signal transducer activity	cytoplasm /// cytoplasm
204244_s_at	DBF4	DBF4 homolog (S. cerevisiae)	<a target="external" href="http://www.wikipathways.org/index.php/Pathway:Homo_sapiens:Cell_cycle_KEGG">Cell_cycle_KEGG</a> /// <a target="external" href="http://www.wikipathways.org/index.php/Pathway:Homo_sapiens:DNA_replication_Reactome">DNA_replication_	cell cycle checkpoint /// G1/S transition of mitotic cell cycle /// M/G1 transition of mitotic cell cycle /// mitotic cell cycle /// DNA replication /// DNA replication /// cell cycle /// positive regulation of catalytic activity	nucleic acid binding /// enzyme activator activity /// zinc ion binding /// metal ion binding	nucleus /// nucleoplasm
204290_s_at	ALDH6A1	aldehyde dehydrogenase 6 family, member A1	---	thymine catabolic process /// valine metabolic process /// valine metabolic process /// valine catabolic process /// metabolic process /// branched chain family amino acid catabolic process /// beta-alanine catabolic process /// thymine metabolic process	fatty-acyl-CoA binding /// methylmalonate-semialdehyde dehydrogenase (acylating) activity /// methylmalonate-semialdehyde dehydrogenase (acylating) activity /// oxidoreductase activity /// oxidoreductase activity, acting on the aldehyde or oxo group of do	nucleus /// nucleolus /// mitochondrion /// mitochondrion /// mitochondrion /// mitochondrial matrix
204318_s_at	GTSE1	G-2 and S-phase expressed 1	---	G2 phase of mitotic cell cycle /// DNA damage response, signal transduction by p53 class mediator resulting in cell cycle arrest /// microtubule-based process	---	cytoplasm /// cytoskeleton /// microtubule /// cytoplasmic microtubule
204435_at	NUPL1	nucleoporin like 1	---	carbohydrate metabolic process /// transport /// nucleocytoplasmic transport /// hexose transport /// regulation of glucose transport /// protein transport /// glucose transport /// viral reproduction /// cytokine-mediated signaling pathway /// small mole	nucleocytoplasmic transporter activity	nucleus /// nuclear envelope /// nuclear pore /// membrane /// nuclear membrane
204444_at	KIF11	kinesin family member 11	---	microtubule-based movement /// microtubule-based movement /// cell cycle /// spindle organization /// mitotic spindle organization /// mitosis /// mitosis /// mitotic centrosome separation /// blood coagulation /// cell division /// spindle assembly invol	nucleotide binding /// microtubule motor activity /// microtubule motor activity /// ATP binding /// microtubule binding /// protein kinase binding	spindle pole /// spindle pole /// cytoplasm /// cytoplasm /// spindle /// spindle /// cytosol /// cytoskeleton /// kinesin complex /// microtubule /// microtubule /// spindle microtubule /// chromatin remodeling complex
204510_at	CDC7	cell division cycle 7 homolog (S. cerevisiae)	<a target="external" href="http://www.wikipathways.org/index.php/Pathway:Homo_sapiens:Cell_cycle_KEGG">Cell_cycle_KEGG</a> /// <a target="external" href="http://www.wikipathways.org/index.php/Pathway:Homo_sapiens:DNA_replication_Reactome">DNA_replication_	cell cycle checkpoint /// G1/S transition of mitotic cell cycle /// M/G1 transition of mitotic cell cycle /// mitotic cell cycle /// DNA replication /// protein phosphorylation /// cell cycle /// positive regulation of cell proliferation /// phosphorylati	nucleotide binding /// protein kinase activity /// protein serine/threonine kinase activity /// ATP binding /// kinase activity /// kinase activity /// transferase activity /// transferase activity, transferring phosphorus-containing groups /// metal ion	nucleus /// nucleus /// nucleoplasm /// cytoplasm
204537_s_at	GABRE /// MIR224 /// MIR452	gamma-aminobutyric acid (GABA) A receptor, epsilon /// microRNA 224 /// microRNA 452	---	transport /// transport /// ion transport /// chloride transport /// gamma-aminobutyric acid signaling pathway /// gamma-aminobutyric acid signaling pathway	receptor activity /// GABA-A receptor activity /// GABA-A receptor activity /// ion channel activity /// extracellular ligand-gated ion channel activity /// chloride channel activity	plasma membrane /// integral to plasma membrane /// membrane /// integral to membrane /// cell junction /// chloride channel complex /// synapse /// postsynaptic membrane
204623_at	TFF3	trefoil factor 3 (intestinal)	---	defense response /// digestion /// response to peptide hormone stimulus	---	extracellular region /// extracellular region /// proteinaceous extracellular matrix /// secretory granule /// apical lamina of hyaline layer
204675_at	SRD5A1	steroid-5-alpha-reductase, alpha polypeptide 1 (3-oxo-5 alpha-steroid delta 4-dehydrogenase alpha 1)	---	urogenital system development /// liver development /// lipid metabolic process /// steroid biosynthetic process /// androgen biosynthetic process /// androgen biosynthetic process /// sex determination /// sex differentiation /// steroid metabolic proces	3-oxo-5-alpha-steroid 4-dehydrogenase activity /// 3-oxo-5-alpha-steroid 4-dehydrogenase activity /// electron carrier activity /// oxidoreductase activity /// oxidoreductase activity, acting on the CH-CH group of donors /// amide binding /// progesterone	cytoplasm /// endoplasmic reticulum /// endoplasmic reticulum membrane /// endoplasmic reticulum membrane /// microsome /// membrane /// integral to membrane /// neuronal cell body /// myelin sheath /// perinuclear region of cytoplasm /// cell body fiber
204685_s_at	ATP2B2	ATPase, Ca++ transporting, plasma membrane 2	<a target="external" href="http://www.wikipathways.org/index.php/Pathway:Homo_sapiens:Calcium_regulation_in_cardiac_cells">Calcium_regulation_in_cardiac_cells</a>	cell morphogenesis /// neural retina development /// ATP biosynthetic process /// transport /// transport /// ion transport /// cation transport /// calcium ion transport /// calcium ion transport /// cellular calcium ion homeostasis /// organelle organiz	nucleotide binding /// catalytic activity /// calcium-transporting ATPase activity /// calcium-transporting ATPase activity /// calcium-transporting ATPase activity /// calcium ion binding /// protein binding /// calmodulin binding /// calmodulin binding	cytoplasm /// endoplasmic reticulum /// microsome /// plasma membrane /// plasma membrane /// plasma membrane /// plasma membrane /// cilium /// membrane /// integral to membrane /// apical plasma membrane /// dendrite /// neuronal cell body /// membrane
204709_s_at	KIF23	kinesin family member 23	---	mitotic spindle elongation /// M phase of mitotic cell cycle /// mitotic cell cycle /// cytokinesis /// microtubule-based movement /// microtubule-based movement /// cell cycle /// mitosis /// blood coagulation /// cell cycle cytokinesis /// spindle midzo	nucleotide binding /// microtubule motor activity /// microtubule motor activity /// protein binding /// ATP binding /// microtubule binding	nucleus /// nucleus /// nucleoplasm /// cytoplasm /// centrosome /// spindle /// spindle /// spindle /// cytosol /// cytoskeleton /// kinesin complex /// microtubule /// midbody /// intercellular bridge /// mitotic spindle /// centralspindlin complex
204737_s_at	MYH6 /// MYH7	myosin, heavy chain 6, cardiac muscle, alpha /// myosin, heavy chain 7, cardiac muscle, beta	<a target="external" href="http://www.wikipathways.org/index.php/Pathway:Homo_sapiens:Striated_muscle_contraction">Striated_muscle_contraction</a>	response to reactive oxygen species /// in utero embryonic development /// in utero embryonic development /// regulation of the force of heart contraction /// regulation of the force of heart contraction /// regulation of heart rate /// regulation of hear	microfilament motor activity /// microfilament motor activity /// microfilament motor activity /// nucleotide binding /// motor activity /// actin binding /// protein binding /// calmodulin binding /// ATP binding /// structural constituent of muscle ///	stress fiber /// nucleus /// nucleolus /// cytoplasm /// cytoplasm /// cytosol /// muscle myosin complex /// muscle myosin complex /// focal adhesion /// myosin complex /// myosin complex /// myofibril /// myofibril /// sarcomere /// Z disc /// myosin fil
204753_s_at	HLF	hepatic leukemia factor	---	transcription, DNA-dependent /// regulation of transcription, DNA-dependent /// transcription from RNA polymerase II promoter /// multicellular organismal development /// rhythmic process	DNA binding /// DNA binding /// double-stranded DNA binding /// sequence-specific DNA binding transcription factor activity /// sequence-specific DNA binding /// protein dimerization activity	nucleus /// nucleus
204754_at	HLF	hepatic leukemia factor	---	transcription, DNA-dependent /// regulation of transcription, DNA-dependent /// transcription from RNA polymerase II promoter /// multicellular organismal development /// rhythmic process	DNA binding /// DNA binding /// double-stranded DNA binding /// sequence-specific DNA binding transcription factor activity /// sequence-specific DNA binding /// protein dimerization activity	nucleus /// nucleus
204755_x_at	HLF	hepatic leukemia factor	---	transcription, DNA-dependent /// regulation of transcription, DNA-dependent /// transcription from RNA polymerase II promoter /// multicellular organismal development /// rhythmic process	DNA binding /// DNA binding /// double-stranded DNA binding /// sequence-specific DNA binding transcription factor activity /// sequence-specific DNA binding /// protein dimerization activity	nucleus /// nucleus
204825_at	MELK	maternal embryonic leucine zipper kinase	---	G2/M transition of mitotic cell cycle /// protein phosphorylation /// apoptotic process /// apoptotic process /// cell cycle /// cell proliferation /// phosphorylation /// hemopoiesis /// positive regulation of apoptotic process /// positive regulation of	nucleotide binding /// protein kinase activity /// protein serine/threonine kinase activity /// protein serine/threonine kinase activity /// non-membrane spanning protein tyrosine kinase activity /// non-membrane spanning protein tyrosine kinase activity	cytoplasm /// plasma membrane /// plasma membrane /// cell cortex /// membrane
204886_at	PLK4	polo-like kinase 4	---	G2/M transition of mitotic cell cycle /// mitotic cell cycle /// protein phosphorylation /// protein phosphorylation /// centriole replication /// phosphorylation /// positive regulation of centriole replication /// trophoblast giant cell differentiation	nucleotide binding /// protein kinase activity /// protein serine/threonine kinase activity /// protein serine/threonine kinase activity /// protein serine/threonine kinase activity /// protein serine/threonine kinase activity /// protein tyrosine kinase	nucleus /// nucleolus /// nucleolus /// cytoplasm /// centrosome /// centriole /// centriole /// cytosol /// cytoskeleton /// cleavage furrow
204913_s_at	SOX11	SRY (sex determining region Y)-box 11	---	negative regulation of transcription from RNA polymerase II promoter /// negative regulation of transcription from RNA polymerase II promoter /// skeletal system development /// skeletal system development /// kidney development /// neural tube formation	transcription regulatory region sequence-specific DNA binding /// transcription regulatory region sequence-specific DNA binding /// RNA polymerase II core promoter sequence-specific DNA binding /// nucleic acid binding transcription factor activity /// nu	nucleus /// nucleus /// cytoplasm
204914_s_at	SOX11	SRY (sex determining region Y)-box 11	---	negative regulation of transcription from RNA polymerase II promoter /// negative regulation of transcription from RNA polymerase II promoter /// skeletal system development /// skeletal system development /// kidney development /// neural tube formation	transcription regulatory region sequence-specific DNA binding /// transcription regulatory region sequence-specific DNA binding /// RNA polymerase II core promoter sequence-specific DNA binding /// nucleic acid binding transcription factor activity /// nu	nucleus /// nucleus /// cytoplasm
204915_s_at	SOX11	SRY (sex determining region Y)-box 11	---	negative regulation of transcription from RNA polymerase II promoter /// negative regulation of transcription from RNA polymerase II promoter /// skeletal system development /// skeletal system development /// kidney development /// neural tube formation	transcription regulatory region sequence-specific DNA binding /// transcription regulatory region sequence-specific DNA binding /// RNA polymerase II core promoter sequence-specific DNA binding /// nucleic acid binding transcription factor activity /// nu	nucleus /// nucleus /// cytoplasm
204920_at	CPS1	carbamoyl-phosphate synthase 1, mitochondrial	---	urea cycle /// urea cycle /// urea cycle /// response to acid /// liver development /// glycogen catabolic process /// glutamine catabolic process /// nitrogen compound metabolic process /// midgut development /// metabolic process /// response to toxin /	nucleotide binding /// catalytic activity /// carbamoyl-phosphate synthase (ammonia) activity /// carbamoyl-phosphate synthase (ammonia) activity /// endopeptidase activity /// calcium ion binding /// protein binding /// ATP binding /// phospholipid bindi	nucleus /// nucleolus /// cytoplasm /// mitochondrion /// mitochondrial inner membrane /// mitochondrial matrix /// mitochondrial nucleoid /// protein complex
204989_s_at	ITGB4	integrin, beta 4	<a target="external" href="http://www.wikipathways.org/index.php/Pathway:Homo_sapiens:Integrin-mediated_cell_adhesion_KEGG">Integrin-mediated_cell_adhesion_KEGG</a>	cell communication /// cell adhesion /// cell adhesion /// cell-matrix adhesion /// integrin-mediated signaling pathway /// multicellular organismal development /// response to wounding /// hemidesmosome assembly /// hemidesmosome assembly /// cell juncti	receptor activity /// receptor binding /// protein binding	basement membrane /// plasma membrane /// plasma membrane /// integrin complex /// integrin complex /// basal plasma membrane /// cell surface /// membrane /// integral to membrane /// cell junction /// hemidesmosome /// hemidesmosome /// cell leading edg
205121_at	SGCB	sarcoglycan, beta (43kDa dystrophin-associated glycoprotein)	---	cytoskeleton organization /// muscle organ development	---	cytoplasm /// cytoskeleton /// plasma membrane /// integral to plasma membrane /// dystrophin-associated glycoprotein complex /// sarcoglycan complex /// sarcoglycan complex /// membrane /// integral to membrane /// sarcolemma
205184_at	GNG4	guanine nucleotide binding protein (G protein), gamma 4	<a target="external" href="http://www.wikipathways.org/index.php/Pathway:Homo_sapiens:Calcium_regulation_in_cardiac_cells">Calcium_regulation_in_cardiac_cells</a> /// <a target="external" href="http://www.wikipathways.org/index.php/Pathway:Homo_sapiens:G_	energy reserve metabolic process /// signal transduction /// G-protein coupled receptor signaling pathway /// synaptic transmission /// regulation of G-protein coupled receptor protein signaling pathway /// negative regulation of cell growth /// small mol	signal transducer activity	heterotrimeric G-protein complex /// plasma membrane /// plasma membrane /// membrane
205288_at	CDC14A	CDC14 cell division cycle 14 homolog A (S. cerevisiae)	<a target="external" href="http://www.wikipathways.org/index.php/Pathway:Homo_sapiens:Cell_cycle_KEGG">Cell_cycle_KEGG</a>	protein dephosphorylation /// cell cycle /// cell proliferation /// dephosphorylation /// peptidyl-tyrosine dephosphorylation /// cell division	phosphoprotein phosphatase activity /// phosphoprotein phosphatase activity /// protein tyrosine phosphatase activity /// protein binding /// protein tyrosine/serine/threonine phosphatase activity /// hydrolase activity /// phosphatase activity	nucleus /// nucleus /// nucleus /// nucleolus /// cytoplasm /// cytoplasm /// centrosome /// microtubule organizing center /// spindle /// cytoskeleton
205384_at	FXYD1	FXYD domain containing ion transport regulator 1	---	transport /// ion transport /// chloride transport /// chloride transport /// cellular calcium ion homeostasis /// muscle contraction /// muscle contraction	ion channel activity /// chloride channel activity /// chloride channel activity	plasma membrane /// integral to plasma membrane /// membrane /// integral to membrane /// chloride channel complex
205393_s_at	CHEK1	checkpoint kinase 1	<a target="external" href="http://www.wikipathways.org/index.php/Pathway:Homo_sapiens:Cell_cycle_KEGG">Cell_cycle_KEGG</a>	cell cycle checkpoint /// DNA damage checkpoint /// DNA damage checkpoint /// DNA damage checkpoint /// G2/M transition of mitotic cell cycle /// DNA replication /// DNA repair /// DNA repair /// protein phosphorylation /// response to DNA damage stimulus	nucleotide binding /// protein kinase activity /// protein serine/threonine kinase activity /// protein serine/threonine kinase activity /// protein binding /// ATP binding /// kinase activity /// transferase activity /// transferase activity, transferrin	chromosome, telomeric region /// chromatin /// chromatin /// condensed nuclear chromosome /// nucleus /// nucleus /// nucleoplasm /// replication fork /// cytoplasm /// centrosome /// microtubule organizing center /// cytosol /// cytoskeleton
205394_at	CHEK1	checkpoint kinase 1	<a target="external" href="http://www.wikipathways.org/index.php/Pathway:Homo_sapiens:Cell_cycle_KEGG">Cell_cycle_KEGG</a>	cell cycle checkpoint /// DNA damage checkpoint /// DNA damage checkpoint /// DNA damage checkpoint /// G2/M transition of mitotic cell cycle /// DNA replication /// DNA repair /// DNA repair /// protein phosphorylation /// response to DNA damage stimulus	nucleotide binding /// protein kinase activity /// protein serine/threonine kinase activity /// protein serine/threonine kinase activity /// protein binding /// ATP binding /// kinase activity /// transferase activity /// transferase activity, transferrin	chromosome, telomeric region /// chromatin /// chromatin /// condensed nuclear chromosome /// nucleus /// nucleus /// nucleoplasm /// replication fork /// cytoplasm /// centrosome /// microtubule organizing center /// cytosol /// cytoskeleton
205420_at	PEX7	peroxisomal biogenesis factor 7	---	neuron migration /// endochondral ossification /// protein targeting to peroxisome /// fatty acid beta-oxidation /// transport /// peroxisome organization /// ether lipid biosynthetic process /// protein transport /// protein import into peroxisome matrix	peroxisome matrix targeting signal-2 binding /// enzyme binding /// protein homodimerization activity	cytoplasm /// peroxisome /// peroxisome /// peroxisomal matrix /// cytosol /// cytosol
205523_at	HAPLN1	hyaluronan and proteoglycan link protein 1	---	cell adhesion	hyaluronic acid binding	extracellular region /// proteinaceous extracellular matrix /// proteinaceous extracellular matrix /// extracellular matrix
205524_s_at	HAPLN1	hyaluronan and proteoglycan link protein 1	---	cell adhesion	hyaluronic acid binding	extracellular region /// proteinaceous extracellular matrix /// proteinaceous extracellular matrix /// extracellular matrix
205734_s_at	AFF3	AF4/FMR2 family, member 3	---	transcription, DNA-dependent /// regulation of transcription, DNA-dependent /// response to tumor necrosis factor /// embryonic hindlimb morphogenesis	DNA binding /// double-stranded DNA binding	nucleus /// nucleus /// nucleolus
205822_s_at	HMGCS1	3-hydroxy-3-methylglutaryl-CoA synthase 1 (soluble)	<a target="external" href="http://www.wikipathways.org/index.php/Pathway:Homo_sapiens:Cholesterol_Biosynthesis">Cholesterol_Biosynthesis</a>	response to acid /// liver development /// lipid metabolic process /// steroid biosynthetic process /// cholesterol biosynthetic process /// cholesterol biosynthetic process /// brain development /// metabolic process /// isoprenoid biosynthetic process /	catalytic activity /// hydroxymethylglutaryl-CoA synthase activity /// hydroxymethylglutaryl-CoA synthase activity /// drug binding /// transferase activity /// isomerase activity /// protein homodimerization activity /// organic acid binding	soluble fraction /// cytoplasm /// cytoplasm /// cytosol /// cytosol
205830_at	CLGN	calmegin	---	protein folding /// protein complex assembly /// single fertilization /// binding of sperm to zona pellucida	calcium ion binding /// unfolded protein binding /// unfolded protein binding	nuclear envelope /// endoplasmic reticulum /// endoplasmic reticulum /// endoplasmic reticulum membrane /// membrane /// integral to membrane
205894_at	ARSE	arylsulfatase E (chondrodysplasia punctata 1)	---	skeletal system development /// metabolic process	catalytic activity /// arylsulfatase activity /// sulfuric ester hydrolase activity /// hydrolase activity /// metal ion binding	Golgi apparatus /// Golgi stack
206002_at	GPR64	G protein-coupled receptor 64	<a target="external" href="http://www.wikipathways.org/index.php/Pathway:Homo_sapiens:GPCRDB_Class_B_Secretin-like">GPCRDB_Class_B_Secretin-like</a>	signal transduction /// cell surface receptor signaling pathway /// G-protein coupled receptor signaling pathway /// G-protein coupled receptor signaling pathway /// neuropeptide signaling pathway /// spermatogenesis	signal transducer activity /// receptor activity /// transmembrane signaling receptor activity /// G-protein coupled receptor activity /// G-protein coupled receptor activity	cytoplasm /// plasma membrane /// integral to plasma membrane /// membrane /// integral to membrane /// integral to membrane /// apical plasma membrane
206102_at	GINS1	GINS complex subunit 1 (Psf1 homolog)	---	S phase of mitotic cell cycle /// mitotic cell cycle /// inner cell mass cell proliferation /// DNA replication /// DNA strand elongation involved in DNA replication	---	nucleus /// nucleus /// nucleoplasm /// cytoplasm /// cytoplasm
206167_s_at	ARHGAP6	Rho GTPase activating protein 6	---	actin filament organization /// signal transduction /// activation of phospholipase C activity /// small GTPase mediated signal transduction /// Rho protein signal transduction /// Rho protein signal transduction /// positive regulation of phospholipase a	SH3/SH2 adaptor activity /// GTPase activator activity /// Rho GTPase activator activity /// Rho GTPase activator activity /// phospholipase activator activity /// SH3 domain binding /// phospholipase binding	intracellular /// cytoplasm /// cytoplasm /// cytosol /// actin filament /// actin cytoskeleton /// actin cytoskeleton
206295_at	IL18	interleukin 18 (interferon-gamma-inducing factor)	<a target="external" href="http://www.wikipathways.org/index.php/Pathway:Homo_sapiens:Hypertrophy_model">Hypertrophy_model</a>	MAPK cascade /// angiogenesis /// osteoblast differentiation /// response to hypoxia /// inflammatory response /// immune response /// cell-cell signaling /// response to radiation /// response to cold /// positive regulation of gene expression /// regula	cytokine activity /// cytokine activity	extracellular region /// extracellular region /// extracellular space /// cytoplasm /// cytosol /// apical plasma membrane
206303_s_at	NUDT4	nudix (nucleoside diphosphate linked moiety X)-type motif 4	---	cyclic nucleotide metabolic process /// calcium-mediated signaling /// cyclic-nucleotide-mediated signaling /// intracellular signal transduction /// regulation of RNA export from nucleus /// intracellular transport	diphosphoinositol-polyphosphate diphosphatase activity /// diphosphoinositol-polyphosphate diphosphatase activity /// diphosphoinositol-polyphosphate diphosphatase activity /// hydrolase activity /// metal ion binding /// inositol diphosphate tetrakisphos	intracellular /// intracellular /// cytoplasm
206546_at	SYCP2	synaptonemal complex protein 2	---	apoptotic process /// cell cycle /// meiosis /// meiotic prophase I /// synaptonemal complex assembly /// male meiosis /// female meiosis /// fertilization /// organ morphogenesis /// male genitalia morphogenesis /// cell division	DNA binding /// DNA binding /// protein heterodimerization activity	synaptonemal complex /// synaptonemal complex /// lateral element /// nucleus /// nucleus
206585_at	MKRN3	makorin ring finger protein 3	---	protein ubiquitination	nucleic acid binding /// protein binding /// zinc ion binding /// ligase activity /// metal ion binding	ribonucleoprotein complex
206632_s_at	APOBEC3B	apolipoprotein B mRNA editing enzyme, catalytic polypeptide-like 3B	---	metabolic process /// negative regulation of transposition	RNA binding /// catalytic activity /// zinc ion binding /// hydrolase activity /// hydrolase activity, acting on carbon-nitrogen (but not peptide) bonds, in cyclic amidines /// metal ion binding	---
206696_at	GPR143	G protein-coupled receptor 143	<a target="external" href="http://www.wikipathways.org/index.php/Pathway:Homo_sapiens:GPCRDB_Other">GPCRDB_Other</a>	eye pigment biosynthetic process /// signal transduction /// signal transduction /// G-protein coupled receptor signaling pathway /// G-protein coupled receptor signaling pathway /// G-protein coupled receptor signaling pathway /// G-protein coupled recep	signal transducer activity /// receptor activity /// G-protein coupled receptor activity /// G-protein coupled receptor activity /// G-protein coupled receptor activity /// protein binding /// dopamine binding /// L-DOPA receptor activity /// L-DOPA bindi	membrane fraction /// cytoplasm /// lysosome /// lysosomal membrane /// lysosomal membrane /// Golgi apparatus /// Golgi apparatus /// plasma membrane /// plasma membrane /// membrane /// membrane /// integral to membrane /// integral to membrane /// apic
207039_at	CDKN2A	cyclin-dependent kinase inhibitor 2A	<a target="external" href="http://www.wikipathways.org/index.php/Pathway:Homo_sapiens:Cell_cycle_KEGG">Cell_cycle_KEGG</a> /// <a target="external" href="http://www.wikipathways.org/index.php/Pathway:Homo_sapiens:G1_to_S_cell_cycle_Reactome">G1_to_S_cell_	cell cycle checkpoint /// G1 phase of mitotic cell cycle /// G1/S transition of mitotic cell cycle /// protein polyubiquitination /// mitotic cell cycle /// negative regulation of cell-matrix adhesion /// apoptotic DNA fragmentation /// transcription, DNA	p53 binding /// DNA binding /// cyclin-dependent protein kinase inhibitor activity /// protein binding /// transcription factor binding /// kinase activity /// protein kinase binding /// NF-kappaB binding /// ubiquitin-protein ligase inhibitor activity //	nucleus /// nucleus /// nucleoplasm /// nucleoplasm /// nucleolus /// nucleolus /// cytoplasm /// cytoplasm /// cytosol /// nuclear body /// senescence-associated heterochromatin focus /// protein complex
207332_s_at	TFRC	transferrin receptor (p90, CD71)	---	response to hypoxia /// proteolysis /// cellular iron ion homeostasis /// cellular iron ion homeostasis /// cellular iron ion homeostasis /// endocytosis /// acute-phase response /// aging /// response to nutrient /// response to organic substance /// res	receptor activity /// transferrin receptor activity /// transferrin receptor activity /// transferrin receptor activity /// peptidase activity /// Hsp70 protein binding /// chaperone binding	extracellular region /// extracellular region /// mitochondrion /// endosome /// endosome /// endosome /// plasma membrane /// plasma membrane /// integral to plasma membrane /// coated pit /// cell surface /// membrane /// membrane /// integral to membra
207352_s_at	GABRB2	gamma-aminobutyric acid (GABA) A receptor, beta 2	---	transport /// transport /// ion transport /// chloride transport /// gamma-aminobutyric acid signaling pathway /// synaptic transmission /// sensory perception of sound /// ion transmembrane transport /// neuroprotection /// neuron development /// synapti	receptor activity /// GABA-A receptor activity /// GABA-A receptor activity /// GABA-A receptor activity /// ion channel activity /// extracellular ligand-gated ion channel activity /// inhibitory extracellular ligand-gated ion channel activity /// chlori	membrane fraction /// membrane fraction /// cytosol /// plasma membrane /// plasma membrane /// integral to plasma membrane /// membrane /// integral to membrane /// cell junction /// chloride channel complex /// synapse /// postsynaptic membrane
207808_s_at	PROS1	protein S (alpha)	---	platelet degranulation /// proteolysis /// blood coagulation /// blood coagulation /// hemostasis /// negative regulation of endopeptidase activity /// peptidyl-glutamic acid carboxylation /// platelet activation /// regulation of complement activation //	endopeptidase inhibitor activity /// calcium ion binding	Golgi membrane /// extracellular region /// extracellular region /// extracellular region /// endoplasmic reticulum membrane /// Golgi lumen /// platelet alpha granule lumen
207828_s_at	CENPF	centromere protein F, 350/400kDa (mitosin)	---	G2 phase of mitotic cell cycle /// M phase of mitotic cell cycle /// M phase of mitotic cell cycle /// M phase of mitotic cell cycle /// mitotic prometaphase /// mitotic cell cycle /// mitotic cell cycle /// DNA replication /// cell cycle /// chromosome s	chromatin binding /// protein binding /// protein C-terminus binding /// transcription factor binding /// transcription factor binding /// protein homodimerization activity /// protein homodimerization activity /// dynein binding /// dynein binding	chromosome, centromeric region /// chromosome, centromeric region /// kinetochore /// kinetochore /// condensed chromosome kinetochore /// chromatin /// spindle pole /// condensed chromosome outer kinetochore /// condensed chromosome outer kinetochore ///
207996_s_at	C18orf1	chromosome 18 open reading frame 1	---	---	---	plasma membrane /// membrane /// integral to membrane /// integral to membrane
208079_s_at	AURKA	aurora kinase A	---	mitotic cell cycle /// mitotic cell cycle /// protein phosphorylation /// protein phosphorylation /// protein phosphorylation /// cell cycle /// cell cycle /// spindle organization /// mitosis /// mitosis /// phosphorylation /// cell projection organizati	nucleotide binding /// protein kinase activity /// protein kinase activity /// protein serine/threonine kinase activity /// protein serine/threonine/tyrosine kinase activity /// protein binding /// ATP binding /// kinase activity /// transferase activity	spindle pole /// nucleus /// nucleus /// cytoplasm /// centrosome /// centrosome /// centrosome /// microtubule organizing center /// spindle /// spindle /// cytosol /// cytoskeleton /// microtubule /// spindle microtubule /// midbody /// spindle pole cen
208103_s_at	ANP32E	acidic (leucine-rich) nuclear phosphoprotein 32 family, member E	---	---	phosphatase inhibitor activity /// phosphatase inhibitor activity	nucleus /// nucleus /// nucleus /// cytoplasm /// cytoplasmic membrane-bounded vesicle /// cytoplasmic membrane-bounded vesicle
208116_s_at	MAN1A1	mannosidase, alpha, class 1A, member 1	---	protein glycosylation /// metabolic process /// protein N-linked glycosylation via asparagine /// post-translational protein modification /// cellular protein metabolic process	mannosyl-oligosaccharide 1,2-alpha-mannosidase activity /// mannosyl-oligosaccharide 1,2-alpha-mannosidase activity /// calcium ion binding /// calcium ion binding /// mannosidase activity /// hydrolase activity /// hydrolase activity, acting on glycosyl	Golgi membrane /// Golgi membrane /// membrane fraction /// endoplasmic reticulum /// endoplasmic reticulum-Golgi intermediate compartment /// Golgi apparatus /// membrane /// integral to membrane
208368_s_at	BRCA2	breast cancer 2, early onset	---	double-strand break repair via homologous recombination /// double-strand break repair via homologous recombination /// double-strand break repair via homologous recombination /// oocyte maturation /// inner cell mass cell proliferation /// DNA repair ///	protease binding /// DNA binding /// single-stranded DNA binding /// single-stranded DNA binding /// histone acetyltransferase activity /// protein binding /// H3 histone acetyltransferase activity /// H4 histone acetyltransferase activity /// gamma-tubul	nucleus /// nucleus /// nucleoplasm /// nucleolus /// cytoplasm /// cytoplasm /// centrosome /// secretory granule /// BRCA2-MAGE-D1 complex /// protein complex
208454_s_at	CPQ	carboxypeptidase Q	---	proteolysis /// proteolysis /// thyroid hormone generation /// tissue regeneration /// tissue regeneration /// peptide catabolic process	carboxypeptidase activity /// peptidase activity /// metallopeptidase activity /// hydrolase activity /// protein homodimerization activity /// metal ion binding /// metallodipeptidase activity	extracellular region /// extracellular space /// cytoplasm /// lysosome /// lysosome /// endoplasmic reticulum /// endoplasmic reticulum /// Golgi apparatus /// Golgi apparatus
208962_s_at	FADS1 /// MIR1908	fatty acid desaturase 1 /// microRNA 1908	---	regulation of transcription, DNA-dependent /// lipid metabolic process /// fatty acid biosynthetic process /// unsaturated fatty acid biosynthetic process /// unsaturated fatty acid biosynthetic process /// unsaturated fatty acid biosynthetic process ///	C-5 sterol desaturase activity /// iron ion binding /// oxidoreductase activity /// oxidoreductase activity /// oxidoreductase activity, acting on paired donors, with oxidation of a pair of donors resulting in the reduction of molecular oxygen to two mole	membrane fraction /// nucleus /// endoplasmic reticulum /// endoplasmic reticulum membrane /// endoplasmic reticulum membrane /// microsome /// microsome /// membrane /// integral to membrane /// integral to membrane /// integral to membrane
208964_s_at	FADS1 /// MIR1908	fatty acid desaturase 1 /// microRNA 1908	---	regulation of transcription, DNA-dependent /// lipid metabolic process /// fatty acid biosynthetic process /// unsaturated fatty acid biosynthetic process /// unsaturated fatty acid biosynthetic process /// unsaturated fatty acid biosynthetic process ///	C-5 sterol desaturase activity /// iron ion binding /// oxidoreductase activity /// oxidoreductase activity /// oxidoreductase activity, acting on paired donors, with oxidation of a pair of donors resulting in the reduction of molecular oxygen to two mole	membrane fraction /// nucleus /// endoplasmic reticulum /// endoplasmic reticulum membrane /// endoplasmic reticulum membrane /// microsome /// microsome /// membrane /// integral to membrane /// integral to membrane /// integral to membrane
209072_at	MBP	myelin basic protein	<a target="external" href="http://www.wikipathways.org/index.php/Pathway:Homo_sapiens:MAPK_Cascade">MAPK_Cascade</a>	immune response /// synaptic transmission /// central nervous system development /// axon ensheathment /// response to toxin /// myelination /// negative regulation of axonogenesis	protease binding /// structural constituent of myelin sheath	plasma membrane /// membrane /// internode region of axon /// cell projection /// neuronal cell body /// myelin sheath /// compact myelin
209160_at	AKR1C3	aldo-keto reductase family 1, member C3 (3-alpha hydroxysteroid dehydrogenase, type II)	---	protein import into nucleus, translocation /// prostaglandin metabolic process /// prostaglandin metabolic process /// prostaglandin metabolic process /// G-protein coupled receptor signaling pathway /// response to nutrient /// steroid metabolic process	retinal dehydrogenase activity /// alditol:NADP+ 1-oxidoreductase activity /// aldo-keto reductase (NADP) activity /// retinol dehydrogenase activity /// prostaglandin F receptor activity /// oxidoreductase activity /// oxidoreductase activity, acting on	intracellular /// nucleus /// cytoplasm /// cytoplasm
209172_s_at	CENPF	centromere protein F, 350/400kDa (mitosin)	---	G2 phase of mitotic cell cycle /// M phase of mitotic cell cycle /// M phase of mitotic cell cycle /// M phase of mitotic cell cycle /// mitotic prometaphase /// mitotic cell cycle /// mitotic cell cycle /// DNA replication /// cell cycle /// chromosome s	chromatin binding /// protein binding /// protein C-terminus binding /// transcription factor binding /// transcription factor binding /// protein homodimerization activity /// protein homodimerization activity /// dynein binding /// dynein binding	chromosome, centromeric region /// chromosome, centromeric region /// kinetochore /// kinetochore /// condensed chromosome kinetochore /// chromatin /// spindle pole /// condensed chromosome outer kinetochore /// condensed chromosome outer kinetochore ///
209204_at	LMO4	LIM domain only 4	---	neural tube closure /// neural tube closure /// ventricular septum development /// transcription, DNA-dependent /// regulation of transcription, DNA-dependent /// regulation of transcription, DNA-dependent /// transcription from RNA polymerase II promoter	enhancer sequence-specific DNA binding /// sequence-specific DNA binding transcription factor activity /// protein binding /// transcription factor binding /// transcription factor binding /// zinc ion binding /// metal ion binding	transcription factor complex /// transcription factor complex
209205_s_at	LMO4	LIM domain only 4	---	neural tube closure /// neural tube closure /// ventricular septum development /// transcription, DNA-dependent /// regulation of transcription, DNA-dependent /// regulation of transcription, DNA-dependent /// transcription from RNA polymerase II promoter	enhancer sequence-specific DNA binding /// sequence-specific DNA binding transcription factor activity /// protein binding /// transcription factor binding /// transcription factor binding /// zinc ion binding /// metal ion binding	transcription factor complex /// transcription factor complex
209218_at	SQLE	squalene epoxidase	<a target="external" href="http://www.wikipathways.org/index.php/Pathway:Homo_sapiens:Cholesterol_Biosynthesis">Cholesterol_Biosynthesis</a>	cholesterol biosynthetic process /// cellular aromatic compound metabolic process /// metabolic process /// cholesterol metabolic process /// response to organic substance /// sterol biosynthetic process /// small molecule metabolic process /// oxidation-	monooxygenase activity /// squalene monooxygenase activity /// squalene monooxygenase activity /// squalene monooxygenase activity /// oxidoreductase activity /// flavin adenine dinucleotide binding	endoplasmic reticulum /// endoplasmic reticulum membrane /// endoplasmic reticulum membrane /// microsome /// microsome /// membrane /// integral to membrane
209301_at	CA2	carbonic anhydrase II	---	kidney development /// morphogenesis of an epithelium /// one-carbon metabolic process /// response to stress /// response to pH /// response to organic substance /// response to zinc ion /// carbon dioxide transport /// positive regulation of cellular pH	carbonate dehydratase activity /// carbonate dehydratase activity /// zinc ion binding /// zinc ion binding /// lyase activity /// metal ion binding	extracellular space /// cytoplasm /// cytoplasm /// cytosol /// microvillus /// basolateral plasma membrane /// axon /// apical part of cell /// apical part of cell
209351_at	KRT14	keratin 14	---	epidermis development /// response to zinc ion /// response to ionizing radiation /// epithelial cell differentiation /// hemidesmosome assembly /// cell junction assembly /// intermediate filament bundle assembly	structural molecule activity /// structural constituent of cytoskeleton /// protein binding /// structural constituent of epidermis	intracellular /// nucleus /// nucleus /// nucleolus /// cytoplasm /// cytoplasm /// mitochondrion /// cytosol /// intermediate filament /// intermediate filament /// keratin filament /// keratin filament /// cell periphery
209399_at	HLCS	holocarboxylase synthetase (biotin-(proprionyl-CoA-carboxylase (ATP-hydrolysing)) ligase)	---	cellular protein modification process /// metabolic process /// cell proliferation /// protein biotinylation /// histone modification /// response to biotin /// response to biotin /// histone biotinylation	nucleotide binding /// catalytic activity /// biotin-[acetyl-CoA-carboxylase] ligase activity /// biotin-[methylcrotonoyl-CoA-carboxylase] ligase activity /// biotin-[methylmalonyl-CoA-carboxytransferase] ligase activity /// biotin-[propionyl-CoA-carboxyl	chromatin /// soluble fraction /// nuclear lamina /// cytoplasm /// cytoplasm /// mitochondrion /// cytosol /// nuclear matrix
209460_at	ABAT	4-aminobutyrate aminotransferase	---	response to hypoxia /// synaptic transmission /// neurotransmitter secretion /// behavior /// copulation /// locomotory behavior /// gamma-aminobutyric acid metabolic process /// gamma-aminobutyric acid catabolic process /// response to iron ion /// respo	catalytic activity /// 4-aminobutyrate transaminase activity /// 4-aminobutyrate transaminase activity /// 4-aminobutyrate transaminase activity /// transaminase activity /// transferase activity /// pyridoxal phosphate binding /// pyridoxal phosphate bin	mitochondrion /// mitochondrion /// mitochondrion /// mitochondrial matrix /// mitochondrial matrix /// synaptosome /// 4-aminobutyrate transaminase complex
209479_at	CCDC28A	coiled-coil domain containing 28A	---	---	---	---
209642_at	BUB1	budding uninhibited by benzimidazoles 1 homolog (yeast)	<a target="external" href="http://www.wikipathways.org/index.php/Pathway:Homo_sapiens:Cell_cycle_KEGG">Cell_cycle_KEGG</a>	M phase of mitotic cell cycle /// mitotic prometaphase /// mitotic cell cycle /// protein phosphorylation /// protein phosphorylation /// apoptotic process /// cell cycle /// chromosome segregation /// regulation of sister chromatid cohesion /// mitosis /	nucleotide binding /// protein kinase activity /// protein kinase activity /// protein serine/threonine kinase activity /// protein binding /// ATP binding /// kinase activity /// transferase activity /// transferase activity, transferring phosphorus-cont	chromosome, centromeric region /// kinetochore /// kinetochore /// condensed chromosome kinetochore /// condensed chromosome kinetochore /// condensed nuclear chromosome, centromeric region /// nucleus /// chromosome /// cytosol
209644_x_at	CDKN2A	cyclin-dependent kinase inhibitor 2A	<a target="external" href="http://www.wikipathways.org/index.php/Pathway:Homo_sapiens:Cell_cycle_KEGG">Cell_cycle_KEGG</a> /// <a target="external" href="http://www.wikipathways.org/index.php/Pathway:Homo_sapiens:G1_to_S_cell_cycle_Reactome">G1_to_S_cell_	cell cycle checkpoint /// G1 phase of mitotic cell cycle /// G1/S transition of mitotic cell cycle /// protein polyubiquitination /// mitotic cell cycle /// negative regulation of cell-matrix adhesion /// apoptotic DNA fragmentation /// transcription, DNA	p53 binding /// DNA binding /// cyclin-dependent protein kinase inhibitor activity /// protein binding /// transcription factor binding /// kinase activity /// protein kinase binding /// NF-kappaB binding /// ubiquitin-protein ligase inhibitor activity //	nucleus /// nucleus /// nucleoplasm /// nucleoplasm /// nucleolus /// nucleolus /// cytoplasm /// cytoplasm /// cytosol /// nuclear body /// senescence-associated heterochromatin focus /// protein complex
209763_at	CHRDL1	chordin-like 1	---	ossification /// eye development /// cell fate determination /// multicellular organismal development /// nervous system development /// cell differentiation /// neuron differentiation /// BMP signaling pathway /// compound eye development	---	extracellular region /// extracellular region
209765_at	ADAM19	ADAM metallopeptidase domain 19	---	proteolysis	metalloendopeptidase activity /// peptidase activity /// metallopeptidase activity /// zinc ion binding /// hydrolase activity /// SH3 domain binding /// metal ion binding	membrane /// integral to membrane
209781_s_at	KHDRBS3	KH domain containing, RNA binding, signal transduction associated 3	---	transcription, DNA-dependent /// regulation of transcription, DNA-dependent /// mRNA processing /// spermatogenesis /// positive regulation of RNA splicing	RNA binding /// RNA binding /// single-stranded RNA binding /// protein binding /// SH3 domain binding	nucleus /// nucleus /// nucleus /// nucleolus
210074_at	CTSL2	cathepsin L2	---	proteolysis /// cell communication /// spermatogenesis /// male gonad development /// cellular response to starvation /// response to glucose stimulus /// multicellular organismal aging /// response to organic cyclic compound /// nerve development /// res	aminopeptidase activity /// cysteine-type endopeptidase activity /// cysteine-type endopeptidase activity /// peptidase activity /// cysteine-type peptidase activity /// cysteine-type peptidase activity /// hydrolase activity /// kininogen binding /// pep	soluble fraction /// cytoplasm /// lysosome /// vacuole /// microvillus /// external side of plasma membrane /// secretory granule /// neuron projection /// perikaryon /// apical part of cell
210115_at	RPL39L	ribosomal protein L39-like	---	translation /// spermatogenesis	structural constituent of ribosome	intracellular /// ribosome /// cytosolic large ribosomal subunit /// ribonucleoprotein complex
210379_s_at	TLK1	tousled-like kinase 1	---	regulation of chromatin assembly or disassembly /// protein phosphorylation /// protein phosphorylation /// protein phosphorylation /// intracellular protein transport /// response to DNA damage stimulus /// cell cycle /// phosphorylation /// chromatin mo	nucleotide binding /// protein kinase activity /// protein serine/threonine kinase activity /// protein serine/threonine kinase activity /// protein serine/threonine kinase activity /// protein serine/threonine kinase activity /// ATP binding /// ATP bind	nucleus /// nucleus /// nucleus
210480_s_at	MYO6	myosin VI	---	protein targeting /// transport /// intracellular protein transport /// endocytosis /// endocytosis /// endocytosis /// synaptic transmission /// synaptic transmission /// synapse assembly /// sensory perception of sound /// sensory perception of sound //	nucleotide binding /// motor activity /// motor activity /// actin binding /// actin binding /// protein binding /// calmodulin binding /// calmodulin binding /// calmodulin binding /// ATP binding /// ADP binding /// actin filament binding /// actin fila	ruffle /// membrane fraction /// nucleus /// nucleus /// nucleoplasm /// cytoplasm /// cytoplasm /// cytoplasm /// microsome /// Golgi apparatus /// Golgi apparatus /// cytosol /// plasma membrane /// plasma membrane /// microvillus /// coated pit /// cel
210544_s_at	ALDH3A2	aldehyde dehydrogenase 3 family, member A2	---	cellular aldehyde metabolic process /// cellular aldehyde metabolic process /// cellular aldehyde metabolic process /// central nervous system development /// peripheral nervous system development /// metabolic process /// epidermis development /// phytol	aldehyde dehydrogenase (NAD) activity /// aldehyde dehydrogenase (NAD) activity /// aldehyde dehydrogenase (NAD) activity /// aldehyde dehydrogenase [NAD(P)+] activity /// oxidoreductase activity /// oxidoreductase activity, acting on the aldehyde or oxo	mitochondrion /// mitochondrial inner membrane /// endoplasmic reticulum /// endoplasmic reticulum membrane /// microsome /// membrane /// integral to membrane
210559_s_at	CDK1	cyclin-dependent kinase 1	<a target="external" href="http://www.wikipathways.org/index.php/Pathway:Homo_sapiens:Cell_cycle_KEGG">Cell_cycle_KEGG</a>	cell cycle checkpoint /// G1/S transition of mitotic cell cycle /// regulation of transcription involved in G1/S phase of mitotic cell cycle /// G2/M transition of mitotic cell cycle /// MAPK cascade /// activation of MAPKK activity /// activation of MAPK	nucleotide binding /// protein kinase activity /// protein kinase activity /// protein serine/threonine kinase activity /// cyclin-dependent protein kinase activity /// cyclin-dependent protein kinase activity /// cyclin-dependent protein kinase activity	nucleus /// nucleus /// nucleus /// nucleoplasm /// cytoplasm /// mitochondrion /// mitochondrion /// cytosol /// spindle microtubule /// midbody
210567_s_at	SKP2	S-phase kinase-associated protein 2, E3 ubiquitin protein ligase	<a target="external" href="http://www.wikipathways.org/index.php/Pathway:Homo_sapiens:Cell_cycle_KEGG">Cell_cycle_KEGG</a>	G1 phase of mitotic cell cycle /// G1/S transition of mitotic cell cycle /// G1/S transition of mitotic cell cycle /// S phase of mitotic cell cycle /// G2/M transition of mitotic cell cycle /// protein polyubiquitination /// mitotic cell cycle /// ubiqui	ubiquitin-protein ligase activity /// protein binding /// kinase activity	nucleoplasm /// cytosol /// SCF ubiquitin ligase complex /// SCF ubiquitin ligase complex
210732_s_at	LGALS8	lectin, galactoside-binding, soluble, 8	---	---	carbohydrate binding /// carbohydrate binding	extracellular space /// cytoplasm
210881_s_at	IGF2 /// INS-IGF2	insulin-like growth factor 2 (somatomedin A) /// INS-IGF2 readthrough	---	MAPK cascade /// skeletal system development /// ossification /// osteoblast differentiation /// positive regulation of protein phosphorylation /// positive regulation of protein phosphorylation /// negative regulation of acute inflammatory response /// c	insulin receptor binding /// insulin receptor binding /// insulin-like growth factor receptor binding /// insulin-like growth factor receptor binding /// insulin-like growth factor receptor binding /// hormone activity /// hormone activity /// hormone act	extracellular region /// extracellular region /// extracellular region /// extracellular space /// extracellular space /// endoplasmic reticulum lumen /// Golgi lumen /// secretory granule /// endosome lumen
211162_x_at	SCD	stearoyl-CoA desaturase (delta-9-desaturase)	<a target="external" href="http://www.wikipathways.org/index.php/Pathway:Homo_sapiens:Fatty_Acid_Synthesis">Fatty_Acid_Synthesis</a>	lipid metabolic process /// fatty acid biosynthetic process /// lipid biosynthetic process /// oxidation-reduction process	stearoyl-CoA 9-desaturase activity /// stearoyl-CoA 9-desaturase activity /// iron ion binding /// oxidoreductase activity /// oxidoreductase activity, acting on paired donors, with oxidation of a pair of donors resulting in the reduction of molecular oxy	endoplasmic reticulum /// endoplasmic reticulum /// endoplasmic reticulum membrane /// membrane /// integral to membrane
211559_s_at	CCNG2	cyclin G2	<a target="external" href="http://www.wikipathways.org/index.php/Pathway:Homo_sapiens:G1_to_S_cell_cycle_Reactome">G1_to_S_cell_cycle_Reactome</a>	cell cycle checkpoint /// cell cycle /// mitosis /// cell division /// regulation of cell cycle	---	cytoplasm
211762_s_at	KPNA2	karyopherin alpha 2 (RAG cohort 1, importin alpha 1)	---	regulation of DNA recombination /// M phase specific microtubule process /// G2 phase of mitotic cell cycle /// DNA metabolic process /// protein import into nucleus /// NLS-bearing substrate import into nucleus /// NLS-bearing substrate import into nucle	protein binding /// nuclear localization sequence binding /// nuclear localization sequence binding /// protein transporter activity /// histone deacetylase binding	nucleus /// nucleus /// nucleoplasm /// cytoplasm /// cytoplasm /// cytosol
211864_s_at	MYOF	myoferlin	---	plasma membrane repair /// muscle contraction /// blood circulation /// cellular response to heat	phospholipid binding /// phospholipid binding	nucleus /// nuclear envelope /// plasma membrane /// plasma membrane /// plasma membrane /// caveola /// membrane /// integral to membrane /// cytoplasmic vesicle membrane /// cytoplasmic vesicle /// cytoplasmic vesicle /// nuclear membrane /// intracellu
212142_at	MCM4	minichromosome maintenance complex component 4	<a target="external" href="http://www.wikipathways.org/index.php/Pathway:Homo_sapiens:Cell_cycle_KEGG">Cell_cycle_KEGG</a> /// <a target="external" href="http://www.wikipathways.org/index.php/Pathway:Homo_sapiens:DNA_replication_Reactome">DNA_replication_	cell cycle checkpoint /// G1/S transition of mitotic cell cycle /// S phase of mitotic cell cycle /// M/G1 transition of mitotic cell cycle /// mitotic cell cycle /// DNA replication /// DNA replication /// DNA replication /// DNA unwinding involved in re	nucleotide binding /// DNA binding /// DNA helicase activity /// single-stranded DNA binding /// ATP-dependent DNA helicase activity /// helicase activity /// protein binding /// ATP binding /// ATP binding /// hydrolase activity /// nucleoside-triphospha	nucleus /// nucleus /// nucleus /// nucleoplasm /// nucleolus /// MCM complex
212182_at	NUDT4 /// NUDT4P1	nudix (nucleoside diphosphate linked moiety X)-type motif 4 /// nudix (nucleoside diphosphate linked moiety X)-type motif 4 pseudogene 1	---	cyclic nucleotide metabolic process /// calcium-mediated signaling /// cyclic-nucleotide-mediated signaling /// intracellular signal transduction /// regulation of RNA export from nucleus /// intracellular transport	diphosphoinositol-polyphosphate diphosphatase activity /// diphosphoinositol-polyphosphate diphosphatase activity /// diphosphoinositol-polyphosphate diphosphatase activity /// hydrolase activity /// metal ion binding /// inositol diphosphate tetrakisphos	intracellular /// intracellular /// cytoplasm
212235_at	PLXND1	plexin D1	---	angiogenesis /// angiogenesis /// patterning of blood vessels /// signal transduction /// multicellular organismal development /// axon guidance /// synapse assembly /// synapse assembly /// regulation of cell migration /// regulation of cell migration //	receptor activity /// semaphorin receptor activity /// semaphorin receptor activity	intracellular /// plasma membrane /// plasma membrane /// integral to plasma membrane /// integral to plasma membrane /// membrane /// integral to membrane
212355_at	KHNYN	KH and NYN domain containing	---	---	---	---
212472_at	MICAL2	microtubule associated monoxygenase, calponin and LIM domain containing 2	---	metabolic process /// actin filament depolymerization /// oxidation-reduction process /// oxidation-reduction process	actin binding /// actin binding /// monooxygenase activity /// zinc ion binding /// oxidoreductase activity /// oxidoreductase activity, acting on paired donors, with incorporation or reduction of molecular oxygen, NADH or NADPH as one donor, and incorpor	cytoplasm /// cytoskeleton
212473_s_at	MICAL2	microtubule associated monoxygenase, calponin and LIM domain containing 2	---	metabolic process /// actin filament depolymerization /// oxidation-reduction process /// oxidation-reduction process	actin binding /// actin binding /// monooxygenase activity /// zinc ion binding /// oxidoreductase activity /// oxidoreductase activity, acting on paired donors, with incorporation or reduction of molecular oxygen, NADH or NADPH as one donor, and incorpor	cytoplasm /// cytoskeleton
212611_at	DTX4	deltex homolog 4 (Drosophila)	<a target="external" href="http://www.wikipathways.org/index.php/Pathway:Homo_sapiens:Cell_cycle_KEGG">Cell_cycle_KEGG</a>	Notch signaling pathway /// protein ubiquitination	zinc ion binding /// ligase activity /// metal ion binding	cytoplasm
212839_s_at	TROVE2	TROVE domain family, member 2	---	transcription from RNA polymerase III promoter	RNA binding /// RNA binding	nucleus /// nucleolus /// cytoplasm /// cytoplasm /// ribonucleoprotein complex /// ribonucleoprotein complex /// ribonucleoprotein complex
212914_at	CBX7	chromobox homolog 7	---	negative regulation of transcription from RNA polymerase II promoter /// transcription, DNA-dependent /// regulation of transcription, DNA-dependent /// chromatin modification	single-stranded RNA binding /// protein binding /// methylated histone residue binding	nuclear chromatin /// heterochromatin /// nucleus /// nucleus /// PcG protein complex /// PRC1 complex /// PRC1 complex
212956_at	TBC1D9	TBC1 domain family, member 9 (with GRAM domain)	---	regulation of Rab GTPase activity /// positive regulation of Rab GTPase activity /// positive regulation of GTPase activity	GTPase activator activity /// Rab GTPase activator activity /// calcium ion binding	intracellular
212969_x_at	EML3	echinoderm microtubule associated protein like 3	---	---	---	cytoplasm /// cytoskeleton /// microtubule
213007_at	FANCI	Fanconi anemia, complementation group I	---	DNA repair /// DNA repair /// response to DNA damage stimulus /// cell cycle /// positive regulation of protein ubiquitination	DNA binding /// protein binding	nucleus /// nucleus /// nucleoplasm /// plasma membrane
213008_at	FANCI	Fanconi anemia, complementation group I	---	DNA repair /// DNA repair /// response to DNA damage stimulus /// cell cycle /// positive regulation of protein ubiquitination	DNA binding /// protein binding	nucleus /// nucleus /// nucleoplasm /// plasma membrane
213375_s_at	N4BP2L1	NEDD4 binding protein 2-like 1	---	---	---	---
213488_at	SNED1	sushi, nidogen and EGF-like domains 1	---	cell-matrix adhesion	calcium ion binding	extracellular region
213562_s_at	SQLE	squalene epoxidase	<a target="external" href="http://www.wikipathways.org/index.php/Pathway:Homo_sapiens:Cholesterol_Biosynthesis">Cholesterol_Biosynthesis</a>	cholesterol biosynthetic process /// cellular aromatic compound metabolic process /// metabolic process /// cholesterol metabolic process /// response to organic substance /// sterol biosynthetic process /// small molecule metabolic process /// oxidation-	monooxygenase activity /// squalene monooxygenase activity /// squalene monooxygenase activity /// squalene monooxygenase activity /// oxidoreductase activity /// flavin adenine dinucleotide binding	endoplasmic reticulum /// endoplasmic reticulum membrane /// endoplasmic reticulum membrane /// microsome /// microsome /// membrane /// integral to membrane
213577_at	SQLE	squalene epoxidase	<a target="external" href="http://www.wikipathways.org/index.php/Pathway:Homo_sapiens:Cholesterol_Biosynthesis">Cholesterol_Biosynthesis</a>	cholesterol biosynthetic process /// cellular aromatic compound metabolic process /// metabolic process /// cholesterol metabolic process /// response to organic substance /// sterol biosynthetic process /// small molecule metabolic process /// oxidation-	monooxygenase activity /// squalene monooxygenase activity /// squalene monooxygenase activity /// squalene monooxygenase activity /// oxidoreductase activity /// flavin adenine dinucleotide binding	endoplasmic reticulum /// endoplasmic reticulum membrane /// endoplasmic reticulum membrane /// microsome /// microsome /// membrane /// integral to membrane
213599_at	OIP5	Opa interacting protein 5	---	nucleosome assembly /// cell cycle /// mitosis /// cell communication /// CenH3-containing nucleosome assembly at centromere /// cell division	protein binding	chromosome, centromeric region /// chromatin /// nucleus /// nucleus /// nucleoplasm /// chromosome /// chromocenter /// Cajal body
213600_at	SIPA1L3	signal-induced proliferation-associated 1 like 3	---	positive regulation of GTPase activity /// regulation of small GTPase mediated signal transduction	GTPase activator activity	intracellular
213906_at	MYBL1	v-myb myeloblastosis viral oncogene homolog (avian)-like 1	---	transcription, DNA-dependent /// regulation of transcription, DNA-dependent /// regulation of transcription, DNA-dependent /// positive regulation of transcription, DNA-dependent	DNA binding	nucleus /// nucleus /// nucleus /// nucleolus
214180_at	MAN1C1	mannosidase, alpha, class 1C, member 1	---	protein glycosylation /// protein N-linked glycosylation /// metabolic process /// protein N-linked glycosylation via asparagine /// post-translational protein modification /// cellular protein metabolic process	mannosyl-oligosaccharide 1,2-alpha-mannosidase activity /// mannosyl-oligosaccharide 1,2-alpha-mannosidase activity /// calcium ion binding /// calcium ion binding /// hydrolase activity /// hydrolase activity, acting on glycosyl bonds	Golgi membrane /// Golgi membrane /// Golgi apparatus /// membrane /// integral to membrane /// integral to Golgi membrane
214710_s_at	CCNB1	cyclin B1	<a target="external" href="http://www.wikipathways.org/index.php/Pathway:Homo_sapiens:Cell_cycle_KEGG">Cell_cycle_KEGG</a> /// <a target="external" href="http://www.wikipathways.org/index.php/Pathway:Homo_sapiens:G1_to_S_cell_cycle_Reactome">G1_to_S_cell_	cell cycle checkpoint /// regulation of cyclin-dependent protein kinase activity /// G1/S transition of mitotic cell cycle /// G2/M transition of mitotic cell cycle /// G2/M transition of mitotic cell cycle /// mitotic prometaphase /// mitotic cell cycle	patched binding /// protein binding /// kinase activity /// protein kinase binding /// protein kinase binding /// histone kinase activity	spindle pole /// condensed nuclear chromosome outer kinetochore /// membrane fraction /// soluble fraction /// nucleus /// nucleus /// nucleoplasm /// cytoplasm /// cytoplasm /// centrosome /// microtubule organizing center /// cytosol /// cytoskeleton
214769_at	CLCN4	chloride channel, voltage-sensitive 4	---	transport /// transport /// ion transport /// chloride transport /// chloride transport /// transmembrane transport	nucleotide binding /// ion channel activity /// voltage-gated chloride channel activity /// voltage-gated chloride channel activity /// chloride channel activity /// ATP binding /// antiporter activity	endosome /// membrane /// integral to membrane /// early endosome membrane /// late endosome membrane
214811_at	RIMBP2	RIMS binding protein 2	---	negative regulation of phosphatase activity	---	plasma membrane /// membrane /// cell junction /// synapse
214827_at	PARD6B	par-6 partitioning defective 6 homolog beta (C. elegans)	---	protein complex assembly /// cell-cell junction assembly /// cell cycle /// establishment or maintenance of cell polarity /// axonogenesis /// regulation of cell migration /// cell junction assembly /// cell-cell junction organization /// cell division //	protein binding	nucleus /// cytoplasm /// cytoplasm /// cytosol /// plasma membrane /// plasma membrane /// plasma membrane /// tight junction /// tight junction /// cell cortex /// membrane /// cell junction /// apical part of cell
214829_at	AASS	aminoadipate-semialdehyde synthase	---	lysine catabolic process /// lysine catabolic process /// metabolic process /// L-lysine catabolic process /// L-lysine catabolic process to acetyl-CoA via saccharopine /// cellular nitrogen compound metabolic process /// small molecule metabolic process	nucleotide binding /// catalytic activity /// oxidoreductase activity /// saccharopine dehydrogenase (NADP+, L-lysine-forming) activity /// saccharopine dehydrogenase (NADP+, L-lysine-forming) activity /// saccharopine dehydrogenase (NAD+, L-glutamate-for	cytoplasm /// mitochondrion /// mitochondrion /// mitochondrion /// mitochondrial matrix /// intracellular membrane-bounded organelle
215087_at	C15orf39	chromosome 15 open reading frame 39	---	---	---	---
215101_s_at	CXCL5	chemokine (C-X-C motif) ligand 5	---	chemotaxis /// immune response /// signal transduction /// cell-cell signaling /// positive regulation of cell proliferation	cytokine activity /// chemokine activity /// chemokine activity	extracellular region /// extracellular region /// extracellular space
215128_at	---	---	---	---	---	---
215177_s_at	ITGA6	integrin, alpha 6	<a target="external" href="http://www.wikipathways.org/index.php/Pathway:Homo_sapiens:Integrin-mediated_cell_adhesion_KEGG">Integrin-mediated_cell_adhesion_KEGG</a>	cell-substrate junction assembly /// cell adhesion /// cell-matrix adhesion /// integrin-mediated signaling pathway /// blood coagulation /// positive regulation of cell-substrate adhesion /// cell-cell adhesion /// positive regulation of cell-cell adhesi	receptor activity /// integrin binding /// protein binding /// protein complex binding /// laminin binding	basement membrane /// plasma membrane /// plasma membrane /// plasma membrane /// cell-cell adherens junction /// integrin complex /// external side of plasma membrane /// basal plasma membrane /// cell surface /// membrane /// integral to membrane /// ba
215389_s_at	TNNT2	troponin T type 2 (cardiac)	<a target="external" href="http://www.wikipathways.org/index.php/Pathway:Homo_sapiens:Striated_muscle_contraction">Striated_muscle_contraction</a>	ATP catabolic process /// regulation of heart contraction /// muscle filament sliding /// muscle filament sliding /// negative regulation of ATPase activity /// positive regulation of ATPase activity /// response to calcium ion /// response to calcium ion	actin binding /// tropomyosin binding /// ATPase activity /// troponin C binding /// troponin I binding	cytosol /// troponin complex /// striated muscle thin filament /// sarcomere
215425_at	BTG3	BTG family, member 3	---	response to oxidative stress /// negative regulation of cell proliferation /// negative regulation of mitotic cell cycle	---	cytoplasm
215723_s_at	PLD1	phospholipase D1, phosphatidylcholine-specific	---	phosphatidic acid biosynthetic process /// chemotaxis /// cell communication /// small GTPase mediated signal transduction /// Ras protein signal transduction /// metabolic process /// phospholipid biosynthetic process /// phospholipid catabolic process /	catalytic activity /// phospholipase D activity /// phospholipase D activity /// phospholipid binding /// hydrolase activity /// phosphatidylinositol binding /// NAPE-specific phospholipase D activity	Golgi membrane /// cytoplasm /// endosome /// endosome /// endoplasmic reticulum /// endoplasmic reticulum membrane /// microsome /// Golgi apparatus /// Golgi apparatus /// membrane /// membrane /// lamellipodium /// late endosome membrane /// vesicle //
215913_s_at	GULP1	GULP, engulfment adaptor PTB domain containing 1	---	transport /// lipid transport /// phagocytosis /// phagocytosis, engulfment /// phagocytosis, engulfment /// apoptotic process /// apoptotic process /// signal transduction	signal transducer activity	cytoplasm /// cytoplasm
216289_at	GPR144	G protein-coupled receptor 144	---	signal transduction /// cell surface receptor signaling pathway /// G-protein coupled receptor signaling pathway /// G-protein coupled receptor signaling pathway /// neuropeptide signaling pathway	signal transducer activity /// receptor activity /// transmembrane signaling receptor activity /// G-protein coupled receptor activity /// G-protein coupled receptor activity	plasma membrane /// membrane /// integral to membrane /// integral to membrane
216468_s_at	ZNF682	zinc finger protein 682	---	transcription, DNA-dependent /// regulation of transcription, DNA-dependent	nucleic acid binding /// DNA binding /// zinc ion binding /// metal ion binding	intracellular /// nucleus
216699_s_at	KLK1	kallikrein 1	---	proteolysis /// metabolic process	catalytic activity /// serine-type endopeptidase activity /// serine-type endopeptidase activity /// serine-type endopeptidase activity /// peptidase activity /// serine-type peptidase activity /// hydrolase activity	nucleus
216707_at	---	---	---	---	---	---
217097_s_at	PHTF2	putative homeodomain transcription factor 2	---	transcription, DNA-dependent /// regulation of transcription, DNA-dependent	DNA binding	nucleus /// endoplasmic reticulum
217173_s_at	LDLR	low density lipoprotein receptor	<a target="external" href="http://www.wikipathways.org/index.php/Pathway:Homo_sapiens:Statin_Pathway_PharmGKB">Statin_Pathway_PharmGKB</a> /// <a target="external" href="http://www.wikipathways.org/index.php/Pathway:Homo_sapiens:Wnt_signaling">Wnt_signali	lipid metabolic process /// lipid metabolic process /// transport /// lipid transport /// endocytosis /// endocytosis /// receptor-mediated endocytosis /// steroid metabolic process /// cholesterol metabolic process /// positive regulation of triglyceride	glycoprotein binding /// receptor activity /// low-density lipoprotein receptor activity /// low-density lipoprotein receptor activity /// calcium ion binding /// protein binding /// very-low-density lipoprotein particle receptor activity	lysosome /// early endosome /// late endosome /// Golgi apparatus /// plasma membrane /// plasma membrane /// integral to plasma membrane /// coated pit /// coated pit /// external side of plasma membrane /// cell surface /// endosome membrane /// endomem
217867_x_at	BACE2	beta-site APP-cleaving enzyme 2	---	proteolysis /// proteolysis /// membrane protein ectodomain proteolysis /// membrane protein ectodomain proteolysis /// peptide hormone processing /// negative regulation of amyloid precursor protein biosynthetic process	aspartic-type endopeptidase activity /// aspartic-type endopeptidase activity /// peptidase activity /// hydrolase activity	endosome /// endoplasmic reticulum /// Golgi apparatus /// Golgi apparatus /// cell surface /// membrane /// integral to membrane /// integral to membrane
218009_s_at	PRC1	protein regulator of cytokinesis 1	---	mitotic spindle elongation /// cytokinesis /// cytokinesis /// cell cycle /// cell division	protein binding /// protein kinase binding /// identical protein binding	spindle pole /// nucleus /// nucleus /// nucleus /// nucleolus /// cytoplasm /// cytoplasm /// spindle /// cytoskeleton /// microtubule /// spindle microtubule /// plasma membrane /// microtubule cytoskeleton
218039_at	NUSAP1	nucleolar and spindle associated protein 1	---	mitotic sister chromatid segregation /// cytokinesis after mitosis /// cell cycle /// mitosis /// mitotic chromosome condensation /// establishment of mitotic spindle localization /// positive regulation of mitosis /// cell division	DNA binding	nucleus /// chromosome /// nucleolus /// cytoplasm /// spindle /// cytoskeleton /// microtubule
218145_at	TRIB3	tribbles homolog 3 (Drosophila)	---	transcription, DNA-dependent /// regulation of transcription, DNA-dependent /// protein phosphorylation /// negative regulation of protein kinase activity /// negative regulation of protein kinase activity /// apoptotic process /// response to stress ///	transcription corepressor activity /// transcription corepressor activity /// protein kinase activity /// protein kinase inhibitor activity /// protein binding /// ATP binding /// kinase activity /// transferase activity, transferring phosphorus-containin	nucleus /// nucleus /// nucleus /// nucleolus /// cytosol /// plasma membrane
218191_s_at	LMBRD1	LMBR1 domain containing 1	---	transport /// interspecies interaction between organisms	cobalamin binding	lysosome /// lysosomal membrane /// membrane /// integral to membrane
218252_at	CKAP2	cytoskeleton associated protein 2	---	cytokinesis after mitosis /// apoptotic process /// negative regulation of microtubule depolymerization /// cell cycle /// positive regulation of transcription from RNA polymerase II promoter	---	spindle pole /// cytoplasm /// cytoplasm /// centrosome /// spindle /// cytoskeleton /// microtubule /// cytoplasmic microtubule /// cytoplasmic microtubule /// microtubule cytoskeleton
218312_s_at	ZSCAN18	zinc finger and SCAN domain containing 18	---	transcription, DNA-dependent /// regulation of transcription, DNA-dependent /// viral reproduction	nucleic acid binding /// DNA binding /// sequence-specific DNA binding transcription factor activity /// zinc ion binding /// metal ion binding	intracellular /// nucleus
218350_s_at	GMNN	geminin, DNA replication inhibitor	<a target="external" href="http://www.wikipathways.org/index.php/Pathway:Homo_sapiens:DNA_replication_Reactome">DNA_replication_Reactome</a>	M/G1 transition of mitotic cell cycle /// mitotic cell cycle /// regulation of DNA replication /// protein complex assembly /// cell cycle /// negative regulation of DNA replication /// negative regulation of DNA replication /// organ morphogenesis /// ne	transcription corepressor activity /// protein binding /// histone deacetylase binding /// repressing transcription factor binding	nucleus /// nucleus /// nucleoplasm /// cytoplasm /// cytoplasm /// cytosol
218542_at	CEP55	centrosomal protein 55kDa	---	cytokinesis /// cell cycle /// mitosis /// cell division	---	cytoplasm /// centrosome /// centriole /// microtubule organizing center /// cytoskeleton /// midbody /// midbody /// cleavage furrow /// intercellular bridge
218585_s_at	DTL	denticleless E3 ubiquitin protein ligase homolog (Drosophila)	---	protein polyubiquitination /// protein polyubiquitination /// DNA replication /// ubiquitin-dependent protein catabolic process /// ubiquitin-dependent protein catabolic process /// protein monoubiquitination /// response to DNA damage stimulus /// respon	ubiquitin-protein ligase activity /// protein binding	nucleus /// nucleus /// cytoplasm /// centrosome /// microtubule organizing center /// cytoskeleton /// membrane /// Cul4A-RING ubiquitin ligase complex /// Cul4B-RING ubiquitin ligase complex /// nuclear membrane
218603_at	HECA	headcase homolog (Drosophila)	---	multicellular organismal development /// respiratory tube development	---	---
218662_s_at	NCAPG	non-SMC condensin I complex, subunit G	---	cell cycle /// mitosis /// mitotic chromosome condensation /// mitotic chromosome condensation /// chromosome condensation /// cell division	protein binding	condensin complex /// nucleus /// nucleus /// chromosome /// cytoplasm /// cytoplasm /// centrosome /// actin cytoskeleton
218722_s_at	CCDC51	coiled-coil domain containing 51	---	---	---	nucleus /// nucleolus /// mitochondrion /// mitochondrion /// membrane /// integral to membrane
218755_at	KIF20A	kinesin family member 20A	---	M phase of mitotic cell cycle /// mitotic cell cycle /// cytokinesis /// cytokinesis /// microtubule bundle formation /// transport /// microtubule-based movement /// protein transport /// vesicle-mediated transport	nucleotide binding /// microtubule motor activity /// transporter activity /// ATP binding /// protein kinase binding	nucleoplasm /// cytoplasm /// Golgi apparatus /// Golgi apparatus /// spindle /// spindle /// cytoskeleton /// microtubule
218875_s_at	FBXO5	F-box protein 5	---	G1/S transition of mitotic cell cycle /// regulation of transcription involved in G1/S phase of mitotic cell cycle /// M phase of mitotic cell cycle /// mitotic metaphase /// mitotic cell cycle /// oocyte maturation /// cell cycle /// spindle assembly inv	protein binding /// protein kinase binding /// metal ion binding	nucleus /// nucleus /// nucleoplasm /// nucleolus /// cytoplasm /// cytoplasm /// spindle /// spindle /// cytosol /// cytoskeleton
218883_s_at	MLF1IP	MLF1 interacting protein	---	M phase of mitotic cell cycle /// mitotic prometaphase /// mitotic cell cycle /// nucleosome assembly /// transcription, DNA-dependent /// regulation of transcription, DNA-dependent /// CenH3-containing nucleosome assembly at centromere /// interspecies i	---	chromosome, centromeric region /// kinetochore /// condensed chromosome kinetochore /// nucleus /// nucleus /// nucleoplasm /// chromosome /// cytoplasm /// cytoplasm /// centrosome /// cytosol
218924_s_at	CTBS	chitobiase, di-N-acetyl-	---	carbohydrate metabolic process /// chitin catabolic process /// metabolic process /// oligosaccharide catabolic process	catalytic activity /// hydrolase activity, hydrolyzing O-glycosyl compounds /// chitinase activity /// hydrolase activity /// hydrolase activity, acting on glycosyl bonds /// cation binding	lysosome
218984_at	PUS7	pseudouridylate synthase 7 homolog (S. cerevisiae)	---	pseudouridine synthesis /// tRNA processing /// RNA modification	RNA binding /// pseudouridine synthase activity /// isomerase activity	---
219002_at	FASTKD1	FAST kinase domains 1	---	protein phosphorylation /// cellular respiration	protein kinase activity	mitochondrion
219073_s_at	OSBPL10	oxysterol binding protein-like 10	---	transport /// lipid transport	phospholipid binding /// lipid binding	---
219148_at	PBK	PDZ binding kinase	---	protein phosphorylation /// protein phosphorylation /// mitosis /// phosphorylation	nucleotide binding /// protein kinase activity /// protein serine/threonine kinase activity /// protein serine/threonine kinase activity /// protein binding /// ATP binding /// ATP binding /// kinase activity /// transferase activity /// transferase activ	---
219306_at	KIF15	kinesin family member 15	---	microtubule-based movement /// microtubule-based movement /// mitosis /// blood coagulation /// cell proliferation	nucleotide binding /// DNA binding /// motor activity /// microtubule motor activity /// ATP binding	cytoplasm /// centrosome /// spindle /// cytosol /// cytoskeleton /// plus-end kinesin complex /// microtubule
219326_s_at	B3GNT2	UDP-GlcNAc:betaGal beta-1,3-N-acetylglucosaminyltransferase 2	---	protein glycosylation /// axon guidance /// sensory perception of smell /// O-glycan processing /// post-translational protein modification /// cellular protein metabolic process	galactosyltransferase activity /// UDP-galactose:beta-N-acetylglucosamine beta-1,3-galactosyltransferase activity /// transferase activity /// transferase activity, transferring glycosyl groups	Golgi membrane /// Golgi membrane /// Golgi apparatus /// membrane /// integral to membrane /// integral to membrane
219416_at	SCARA3	scavenger receptor class A, member 3	---	response to oxidative stress /// UV protection	scavenger receptor activity	Golgi membrane /// collagen /// endoplasmic reticulum /// endoplasmic reticulum membrane /// Golgi apparatus /// membrane /// integral to membrane
219450_at	C4orf19	chromosome 4 open reading frame 19	---	---	---	---
219479_at	KDELC1	KDEL (Lys-Asp-Glu-Leu) containing 1	---	---	---	endoplasmic reticulum /// endoplasmic reticulum lumen /// endoplasmic reticulum lumen
219493_at	SHCBP1	SHC SH2-domain binding protein 1	---	---	SH2 domain binding	---
219496_at	SOWAHC	sosondowah ankyrin repeat domain family member C	---	---	---	---
219525_at	SLC47A1	solute carrier family 47, member 1	---	transport /// drug transmembrane transport /// organic cation transport /// drug transport /// transmembrane transport /// transmembrane transport	monovalent cation:hydrogen antiporter activity /// drug transmembrane transporter activity /// antiporter activity	membrane fraction /// plasma membrane /// plasma membrane /// membrane /// integral to membrane
219527_at	MARC2	mitochondrial amidoxime reducing component 2	---	nitrate metabolic process /// detoxification of nitrogen compound /// oxidation-reduction process /// oxidation-reduction process	catalytic activity /// nitrate reductase activity /// oxidoreductase activity /// molybdenum ion binding /// molybdenum ion binding /// pyridoxal phosphate binding /// molybdopterin cofactor binding	mitochondrion /// mitochondrion /// mitochondrion /// mitochondrial outer membrane /// mitochondrial inner membrane /// peroxisome /// membrane
219670_at	BEND5	BEN domain containing 5	---	---	---	Golgi apparatus
219778_at	ZFPM2	zinc finger protein, multitype 2	---	negative regulation of transcription from RNA polymerase II promoter /// vasculogenesis /// in utero embryonic development /// outflow tract septum morphogenesis /// right ventricular cardiac muscle tissue morphogenesis /// transcription, DNA-dependent //	nucleic acid binding transcription factor activity /// RNA polymerase II transcription coactivator activity /// nucleic acid binding /// DNA binding /// transcription corepressor activity /// transcription corepressor activity /// protein binding /// tran	intracellular /// nucleus /// nucleoplasm /// cytoplasm
219787_s_at	ECT2	epithelial cell transforming sequence 2 oncogene	---	cell morphogenesis /// transport /// apoptotic process /// cell cycle /// signal transduction /// small GTPase mediated signal transduction /// nervous system development /// induction of apoptosis by extracellular signals /// protein transport /// cell d	signal transducer activity /// guanyl-nucleotide exchange factor activity /// Rho guanyl-nucleotide exchange factor activity /// Rho guanyl-nucleotide exchange factor activity /// GTPase activator activity /// protein binding /// phospholipid binding ///	intracellular /// nucleus /// nucleus /// cytoplasm /// cytoplasm /// spindle /// cytosol /// cytoskeleton /// cell-cell junction /// tight junction /// tight junction /// cell junction /// midbody /// midbody /// cleavage furrow /// cleavage furrow /// m
219888_at	SPAG4	sperm associated antigen 4	---	spermatogenesis	structural molecule activity /// identical protein binding	cytoplasm /// cytoskeleton /// microtubule /// cilium /// membrane /// integral to membrane /// flagellum /// flagellar axoneme /// cell projection
219905_at	ERMAP	erythroblast membrane-associated protein (Scianna blood group)	---	---	---	cytoplasm /// plasma membrane /// plasma membrane /// membrane /// integral to membrane /// cytoplasmic vesicle
219918_s_at	ASPM	asp (abnormal spindle) homolog, microcephaly associated (Drosophila)	---	cell cycle /// mitosis /// forebrain neuroblast division /// negative regulation of neuron differentiation /// negative regulation of asymmetric cell division /// cell division /// maintenance of centrosome location	calmodulin binding	spindle pole /// nucleus /// cytoplasm
219935_at	ADAMTS5	ADAM metallopeptidase with thrombospondin type 1 motif, 5	---	proteolysis /// proteolysis	metalloendopeptidase activity /// integrin binding /// peptidase activity /// metallopeptidase activity /// metallopeptidase activity /// zinc ion binding /// hydrolase activity /// metal ion binding	extracellular region /// proteinaceous extracellular matrix /// proteinaceous extracellular matrix /// extracellular matrix
219978_s_at	NUSAP1	nucleolar and spindle associated protein 1	---	mitotic sister chromatid segregation /// cytokinesis after mitosis /// cell cycle /// mitosis /// mitotic chromosome condensation /// establishment of mitotic spindle localization /// positive regulation of mitosis /// cell division	DNA binding	nucleus /// chromosome /// nucleolus /// cytoplasm /// spindle /// cytoskeleton /// microtubule
220085_at	HELLS	helicase, lymphoid-specific	<a target="external" href="http://www.wikipathways.org/index.php/Pathway:Homo_sapiens:Apoptosis">Apoptosis</a>	urogenital system development /// DNA methylation /// chromatin silencing /// methylation-dependent chromatin silencing /// methylation-dependent chromatin silencing /// transcription, DNA-dependent /// regulation of transcription, DNA-dependent /// anti-	nucleotide binding /// nucleic acid binding /// DNA binding /// chromatin binding /// helicase activity /// ATP binding /// hydrolase activity	chromosome, centromeric region /// chromosome, centromeric region /// nucleus /// centromeric heterochromatin /// centromeric heterochromatin
220120_s_at	EPB41L4A	erythrocyte membrane protein band 4.1 like 4A	---	---	cytoskeletal protein binding	cytoplasm /// cytoskeleton /// extrinsic to membrane
220295_x_at	DEPDC1	DEP domain containing 1	---	transcription, DNA-dependent /// regulation of transcription, DNA-dependent /// signal transduction /// intracellular signal transduction /// positive regulation of GTPase activity /// negative regulation of transcription, DNA-dependent	GTPase activator activity /// protein binding	intracellular /// nucleus /// nucleus /// transcriptional repressor complex
220346_at	MTHFD2L	methylenetetrahydrofolate dehydrogenase (NADP+ dependent) 2-like	---	histidine biosynthetic process /// purine nucleotide biosynthetic process /// one-carbon metabolic process /// metabolic process /// cellular amino acid biosynthetic process /// methionine biosynthetic process /// folic acid-containing compound biosynthet	nucleotide binding /// catalytic activity /// methenyltetrahydrofolate cyclohydrolase activity /// methylenetetrahydrofolate dehydrogenase (NAD+) activity /// methylenetetrahydrofolate dehydrogenase (NADP+) activity /// oxidoreductase activity /// hydrola	mitochondrion /// mitochondrial inner membrane /// membrane
220917_s_at	WDR19	WD repeat domain 19	---	cell projection organization	---	cytoplasm /// cytoskeleton /// cilium /// microtubule basal body /// nonmotile primary cilium /// nonmotile primary cilium /// motile cilium /// motile cilium /// photoreceptor connecting cilium /// photoreceptor connecting cilium /// cell projection
221249_s_at	FAM117A	family with sequence similarity 117, member A	---	---	---	---
221572_s_at	SLC26A6	solute carrier family 26, member 6	---	ion transport /// chloride transport /// sulfate transport /// bicarbonate transport /// formate transport /// transmembrane transport /// transmembrane transport	secondary active sulfate transmembrane transporter activity /// chloride transmembrane transporter activity /// sulfate transmembrane transporter activity /// anion:anion antiporter activity /// formate transmembrane transporter activity	membrane fraction /// plasma membrane /// integral to plasma membrane /// membrane /// integral to membrane
221588_x_at	ALDH6A1	aldehyde dehydrogenase 6 family, member A1	---	thymine catabolic process /// valine metabolic process /// valine metabolic process /// valine catabolic process /// metabolic process /// branched chain family amino acid catabolic process /// beta-alanine catabolic process /// thymine metabolic process	fatty-acyl-CoA binding /// methylmalonate-semialdehyde dehydrogenase (acylating) activity /// methylmalonate-semialdehyde dehydrogenase (acylating) activity /// oxidoreductase activity /// oxidoreductase activity, acting on the aldehyde or oxo group of do	nucleus /// nucleolus /// mitochondrion /// mitochondrion /// mitochondrion /// mitochondrial matrix
221589_s_at	ALDH6A1	aldehyde dehydrogenase 6 family, member A1	---	thymine catabolic process /// valine metabolic process /// valine metabolic process /// valine catabolic process /// metabolic process /// branched chain family amino acid catabolic process /// beta-alanine catabolic process /// thymine metabolic process	fatty-acyl-CoA binding /// methylmalonate-semialdehyde dehydrogenase (acylating) activity /// methylmalonate-semialdehyde dehydrogenase (acylating) activity /// oxidoreductase activity /// oxidoreductase activity, acting on the aldehyde or oxo group of do	nucleus /// nucleolus /// mitochondrion /// mitochondrion /// mitochondrion /// mitochondrial matrix
221590_s_at	ALDH6A1	aldehyde dehydrogenase 6 family, member A1	---	thymine catabolic process /// valine metabolic process /// valine metabolic process /// valine catabolic process /// metabolic process /// branched chain family amino acid catabolic process /// beta-alanine catabolic process /// thymine metabolic process	fatty-acyl-CoA binding /// methylmalonate-semialdehyde dehydrogenase (acylating) activity /// methylmalonate-semialdehyde dehydrogenase (acylating) activity /// oxidoreductase activity /// oxidoreductase activity, acting on the aldehyde or oxo group of do	nucleus /// nucleolus /// mitochondrion /// mitochondrion /// mitochondrion /// mitochondrial matrix
221636_s_at	MARC2	mitochondrial amidoxime reducing component 2	---	nitrate metabolic process /// detoxification of nitrogen compound /// oxidation-reduction process /// oxidation-reduction process	catalytic activity /// nitrate reductase activity /// oxidoreductase activity /// molybdenum ion binding /// molybdenum ion binding /// pyridoxal phosphate binding /// molybdopterin cofactor binding	mitochondrion /// mitochondrion /// mitochondrion /// mitochondrial outer membrane /// mitochondrial inner membrane /// peroxisome /// membrane
221677_s_at	DONSON	downstream neighbor of SON	---	multicellular organismal development	---	nucleus
221697_at	MAP1LC3C	microtubule-associated protein 1 light chain 3 gamma	---	autophagy	protein binding	autophagic vacuole membrane /// cytoplasm /// autophagic vacuole /// cytoskeleton /// microtubule /// endomembrane system /// membrane /// organelle membrane /// cytoplasmic vesicle
221729_at	COL5A2	collagen, type V, alpha 2	---	skeletal system development /// signal transduction /// axon guidance /// collagen fibril organization /// collagen fibril organization /// collagen fibril organization /// skin development /// skin development /// skin development /// eye morphogenesis /	receptor binding /// extracellular matrix structural constituent /// SMAD binding	extracellular region /// extracellular region /// proteinaceous extracellular matrix /// collagen /// collagen type V /// extracellular matrix
221730_at	COL5A2	collagen, type V, alpha 2	---	skeletal system development /// signal transduction /// axon guidance /// collagen fibril organization /// collagen fibril organization /// collagen fibril organization /// skin development /// skin development /// skin development /// eye morphogenesis /	receptor binding /// extracellular matrix structural constituent /// SMAD binding	extracellular region /// extracellular region /// proteinaceous extracellular matrix /// collagen /// collagen type V /// extracellular matrix
221750_at	HMGCS1	3-hydroxy-3-methylglutaryl-CoA synthase 1 (soluble)	<a target="external" href="http://www.wikipathways.org/index.php/Pathway:Homo_sapiens:Cholesterol_Biosynthesis">Cholesterol_Biosynthesis</a>	response to acid /// liver development /// lipid metabolic process /// steroid biosynthetic process /// cholesterol biosynthetic process /// cholesterol biosynthetic process /// brain development /// metabolic process /// isoprenoid biosynthetic process /	catalytic activity /// hydroxymethylglutaryl-CoA synthase activity /// hydroxymethylglutaryl-CoA synthase activity /// drug binding /// transferase activity /// isomerase activity /// protein homodimerization activity /// organic acid binding	soluble fraction /// cytoplasm /// cytoplasm /// cytosol /// cytosol
221760_at	MAN1A1	mannosidase, alpha, class 1A, member 1	---	protein glycosylation /// metabolic process /// protein N-linked glycosylation via asparagine /// post-translational protein modification /// cellular protein metabolic process	mannosyl-oligosaccharide 1,2-alpha-mannosidase activity /// mannosyl-oligosaccharide 1,2-alpha-mannosidase activity /// calcium ion binding /// calcium ion binding /// mannosidase activity /// hydrolase activity /// hydrolase activity, acting on glycosyl	Golgi membrane /// Golgi membrane /// membrane fraction /// endoplasmic reticulum /// endoplasmic reticulum-Golgi intermediate compartment /// Golgi apparatus /// membrane /// integral to membrane
221801_x_at	NEFL	neurofilament, light polypeptide	---	synaptic transmission /// anterograde axon cargo transport /// retrograde axon cargo transport /// axon transport of mitochondrion /// neurofilament bundle assembly /// neurofilament bundle assembly /// intermediate filament organization	structural molecule activity /// structural constituent of cytoskeleton /// protein binding /// protein C-terminus binding /// identical protein binding	cytosol /// intermediate filament /// neurofilament /// axon /// TSC1-TSC2 complex
221805_at	NEFL	neurofilament, light polypeptide	---	synaptic transmission /// anterograde axon cargo transport /// retrograde axon cargo transport /// axon transport of mitochondrion /// neurofilament bundle assembly /// neurofilament bundle assembly /// intermediate filament organization	structural molecule activity /// structural constituent of cytoskeleton /// protein binding /// protein C-terminus binding /// identical protein binding	cytosol /// intermediate filament /// neurofilament /// axon /// TSC1-TSC2 complex
221885_at	DENND2A	DENN/MADD domain containing 2A	---	---	---	---
221916_at	NEFL	neurofilament, light polypeptide	---	synaptic transmission /// anterograde axon cargo transport /// retrograde axon cargo transport /// axon transport of mitochondrion /// neurofilament bundle assembly /// neurofilament bundle assembly /// intermediate filament organization	structural molecule activity /// structural constituent of cytoskeleton /// protein binding /// protein C-terminus binding /// identical protein binding	cytosol /// intermediate filament /// neurofilament /// axon /// TSC1-TSC2 complex
222031_at	LOC100506453 /// LOC389906	uncharacterized LOC100506453 /// zinc finger protein 839 pseudogene	---	---	---	---
222036_s_at	MCM4	minichromosome maintenance complex component 4	<a target="external" href="http://www.wikipathways.org/index.php/Pathway:Homo_sapiens:Cell_cycle_KEGG">Cell_cycle_KEGG</a> /// <a target="external" href="http://www.wikipathways.org/index.php/Pathway:Homo_sapiens:DNA_replication_Reactome">DNA_replication_	cell cycle checkpoint /// G1/S transition of mitotic cell cycle /// S phase of mitotic cell cycle /// M/G1 transition of mitotic cell cycle /// mitotic cell cycle /// DNA replication /// DNA replication /// DNA replication /// DNA unwinding involved in re	nucleotide binding /// DNA binding /// DNA helicase activity /// single-stranded DNA binding /// ATP-dependent DNA helicase activity /// helicase activity /// protein binding /// ATP binding /// ATP binding /// hydrolase activity /// nucleoside-triphospha	nucleus /// nucleus /// nucleus /// nucleoplasm /// nucleolus /// MCM complex
222077_s_at	RACGAP1	Rac GTPase activating protein 1	<a target="external" href="http://www.wikipathways.org/index.php/Pathway:Homo_sapiens:S1P_Signaling">S1P_Signaling</a>	cytokinesis /// cytokinesis, actomyosin contractile ring assembly /// transport /// ion transport /// microtubule-based movement /// cell cycle /// cytokinesis, initiation of separation /// signal transduction /// small GTPase mediated signal transduction	GTPase activator activity /// GTPase activator activity /// GTPase activator activity /// protein binding /// microtubule binding /// protein kinase binding /// alpha-tubulin binding /// gamma-tubulin binding /// metal ion binding /// beta-tubulin binding	acrosomal vesicle /// intracellular /// nucleus /// nucleus /// cytoplasm /// spindle /// cytosol /// cytoskeleton /// microtubule /// midbody /// midbody /// cytoplasmic vesicle /// cleavage furrow /// cleavage furrow /// spindle midzone /// mitotic spin
222173_s_at	TBC1D2	TBC1 domain family, member 2	---	regulation of Rab GTPase activity /// positive regulation of Rab GTPase activity /// positive regulation of Rab GTPase activity /// positive regulation of GTPase activity	GTPase activator activity /// Rab GTPase activator activity /// Rab GTPase activator activity /// phospholipid binding /// cadherin binding	intracellular /// nucleus /// cytoplasm /// cytoplasm /// cytoplasmic membrane-bounded vesicle /// cell junction /// cell junction /// cytoplasmic vesicle /// cytoplasmic vesicle
222506_at	LMBR1	limb region 1 homolog (mouse)	---	embryonic digit morphogenesis	receptor activity	membrane /// integral to membrane
222608_s_at	ANLN	anillin, actin binding protein	---	cytokinesis /// septin ring assembly /// cell cycle /// mitosis /// regulation of exit from mitosis /// cell division	actin binding /// actin binding /// actin binding /// phospholipid binding	nucleus /// cytoplasm /// actomyosin contractile ring /// cytoskeleton /// cell cortex /// actin cytoskeleton
222685_at	HAUS6	HAUS augmin-like complex, subunit 6	---	cell cycle /// mitosis /// spindle assembly /// centrosome organization /// cell division	---	nucleus /// nucleolus /// cytoplasm /// cytoplasm /// centrosome /// microtubule organizing center /// spindle /// cytoskeleton /// microtubule /// HAUS complex
222750_s_at	SRD5A3	steroid 5 alpha-reductase 3	---	protein glycosylation /// dolichol-linked oligosaccharide biosynthetic process /// dolichol-linked oligosaccharide biosynthetic process /// lipid metabolic process /// androgen biosynthetic process /// steroid metabolic process /// polyprenol catabolic pr	3-oxo-5-alpha-steroid 4-dehydrogenase activity /// oxidoreductase activity /// oxidoreductase activity, acting on the CH-CH group of donors /// oxidoreductase activity, acting on the CH-CH group of donors, NAD or NADP as acceptor /// progesterone 5-alpha-	cytoplasm /// endoplasmic reticulum /// endoplasmic reticulum /// endoplasmic reticulum membrane /// endoplasmic reticulum membrane /// membrane /// integral to membrane
222783_s_at	SMOC1	SPARC related modular calcium binding 1	---	eye development /// signal transduction /// multicellular organismal development /// cell differentiation /// regulation of osteoblast differentiation /// limb development	calcium ion binding	extracellular region /// proteinaceous extracellular matrix /// basement membrane
222784_at	SMOC1	SPARC related modular calcium binding 1	---	eye development /// signal transduction /// multicellular organismal development /// cell differentiation /// regulation of osteoblast differentiation /// limb development	calcium ion binding	extracellular region /// proteinaceous extracellular matrix /// basement membrane
222843_at	FIGNL1	fidgetin-like 1	---	osteoblast differentiation /// osteoblast differentiation /// osteoblast proliferation /// osteoblast proliferation /// negative regulation of apoptotic process /// negative regulation of apoptotic process /// ATP metabolic process /// regulation of cell	nucleotide binding /// magnesium ion binding /// ATP binding /// hydrolase activity /// hydrolase activity /// nucleoside-triphosphatase activity /// metal ion binding	nucleus /// nucleus /// cytoplasm /// cytoplasm
222848_at	CENPK	centromere protein K	---	M phase of mitotic cell cycle /// mitotic prometaphase /// mitotic cell cycle /// nucleosome assembly /// CenH3-containing nucleosome assembly at centromere /// positive regulation of transcription from RNA polymerase II promoter	---	chromosome, centromeric region /// kinetochore /// condensed chromosome kinetochore /// nucleus /// nucleoplasm /// chromosome /// cytosol
222870_s_at	B3GNT2	UDP-GlcNAc:betaGal beta-1,3-N-acetylglucosaminyltransferase 2	---	protein glycosylation /// axon guidance /// sensory perception of smell /// O-glycan processing /// post-translational protein modification /// cellular protein metabolic process	galactosyltransferase activity /// UDP-galactose:beta-N-acetylglucosamine beta-1,3-galactosyltransferase activity /// transferase activity /// transferase activity, transferring glycosyl groups	Golgi membrane /// Golgi membrane /// Golgi apparatus /// membrane /// integral to membrane /// integral to membrane
222958_s_at	DEPDC1	DEP domain containing 1	---	transcription, DNA-dependent /// regulation of transcription, DNA-dependent /// signal transduction /// intracellular signal transduction /// positive regulation of GTPase activity /// negative regulation of transcription, DNA-dependent	GTPase activator activity /// protein binding	intracellular /// nucleus /// nucleus /// transcriptional repressor complex
223019_at	FAM129B	family with sequence similarity 129, member B	---	negative regulation of apoptotic process	phospholipid binding	nucleus /// cytoplasm /// cytosol /// cytosol /// adherens junction /// adherens junction /// cell junction
223062_s_at	PSAT1	phosphoserine aminotransferase 1	---	L-serine biosynthetic process /// L-serine biosynthetic process /// L-serine biosynthetic process /// metabolic process /// pyridoxine biosynthetic process /// cellular amino acid biosynthetic process /// cellular amino acid biosynthetic process /// cellu	catalytic activity /// O-phospho-L-serine:2-oxoglutarate aminotransferase activity /// O-phospho-L-serine:2-oxoglutarate aminotransferase activity /// O-phospho-L-serine:2-oxoglutarate aminotransferase activity /// transaminase activity /// transferase ac	cytosol
223177_at	NT5DC1	5'-nucleotidase domain containing 1	---	---	hydrolase activity /// metal ion binding	---
223178_s_at	NT5DC1	5'-nucleotidase domain containing 1	---	---	hydrolase activity /// metal ion binding	---
223229_at	UBE2T	ubiquitin-conjugating enzyme E2T (putative)	---	DNA repair /// DNA repair /// DNA repair /// protein monoubiquitination /// response to DNA damage stimulus /// response to DNA damage stimulus /// protein ubiquitination /// protein K29-linked ubiquitination /// protein K27-linked ubiquitination /// prot	nucleotide binding /// chromatin binding /// ubiquitin-protein ligase activity /// ubiquitin-protein ligase activity /// ATP binding /// ligase activity /// acid-amino acid ligase activity /// ubiquitin protein ligase binding	nucleus /// nucleus /// nucleoplasm
223358_s_at	PDE7A	phosphodiesterase 7A	<a target="external" href="http://www.wikipathways.org/index.php/Pathway:Homo_sapiens:G_Protein_Signaling">G_Protein_Signaling</a>	cAMP catabolic process /// signal transduction /// signal transduction /// cAMP-mediated signaling	catalytic activity /// cyclic-nucleotide phosphodiesterase activity /// 3',5'-cyclic-nucleotide phosphodiesterase activity /// 3',5'-cyclic-AMP phosphodiesterase activity /// 3',5'-cyclic-AMP phosphodiesterase activity /// phosphoric diester hydrolase act	cytoplasm /// cytosol /// cytosol
223530_at	TDRKH	tudor and KH domain containing	---	---	RNA binding	mitochondrion
223570_at	MCM10	minichromosome maintenance complex component 10	---	cell cycle checkpoint /// G1/S transition of mitotic cell cycle /// M/G1 transition of mitotic cell cycle /// mitotic cell cycle /// DNA replication /// DNA replication	protein binding /// metal ion binding	nucleus /// nucleus /// nucleoplasm /// nucleolus /// cytoplasm
223842_s_at	SCARA3	scavenger receptor class A, member 3	---	response to oxidative stress /// UV protection	scavenger receptor activity	Golgi membrane /// collagen /// endoplasmic reticulum /// endoplasmic reticulum membrane /// Golgi apparatus /// membrane /// integral to membrane
223854_at	PCDHB10 /// PCDHB9	protocadherin beta 10 /// protocadherin beta 9	---	cell adhesion /// cell adhesion /// homophilic cell adhesion /// synaptic transmission /// nervous system development /// synapse assembly /// calcium-dependent cell-cell adhesion	calcium ion binding	plasma membrane /// integral to plasma membrane /// membrane /// integral to membrane /// integral to membrane
224036_s_at	LMBR1	limb region 1 homolog (mouse)	---	embryonic digit morphogenesis	receptor activity	membrane /// integral to membrane
224046_s_at	PDE7A	phosphodiesterase 7A	<a target="external" href="http://www.wikipathways.org/index.php/Pathway:Homo_sapiens:G_Protein_Signaling">G_Protein_Signaling</a>	cAMP catabolic process /// signal transduction /// signal transduction /// cAMP-mediated signaling	catalytic activity /// cyclic-nucleotide phosphodiesterase activity /// 3',5'-cyclic-nucleotide phosphodiesterase activity /// 3',5'-cyclic-AMP phosphodiesterase activity /// 3',5'-cyclic-AMP phosphodiesterase activity /// phosphoric diester hydrolase act	cytoplasm /// cytosol /// cytosol
224320_s_at	MCM8	minichromosome maintenance complex component 8	---	cell cycle checkpoint /// G1/S transition of mitotic cell cycle /// S phase of mitotic cell cycle /// M/G1 transition of mitotic cell cycle /// mitotic cell cycle /// DNA replication /// DNA replication /// DNA strand elongation involved in DNA replicatio	nucleotide binding /// DNA binding /// ATP binding /// nucleoside-triphosphatase activity	nucleus /// nucleoplasm
224348_s_at	---	---	---	---	---	---
224428_s_at	CDCA7	cell division cycle associated 7	---	transcription, DNA-dependent /// regulation of transcription, DNA-dependent /// regulation of cell proliferation /// cell division	---	nucleus /// nucleus
224646_x_at	H19 /// MIR675	H19, imprinted maternally expressed transcript (non-protein coding) /// microRNA 675	---	---	---	---
224650_at	MAL2	mal, T-cell differentiation protein 2 (gene/pseudogene)	---	---	protein binding	cytoplasm /// plasma membrane /// endomembrane system /// membrane /// integral to membrane /// apical plasma membrane /// perinuclear region of cytoplasm
224741_x_at	GAS5 /// SNORD44 /// SNORD47 /// SNORD76 /// SNORD77 /// SNORD79 /// SNORD80 /// SNORD81	growth arrest-specific 5 (non-protein coding) /// small nucleolar RNA, C/D box 44 /// small nucleolar RNA, C/D box 47 /// small nucleolar RNA, C/D box 76 /// small nucleolar RNA, C/D box 77 /// small nucleolar RNA, C/D box 79 /// small nucleolar RNA, C/D	---	---	---	---
224772_at	NAV1	neuron navigator 1	---	microtubule bundle formation /// neuron migration /// multicellular organismal development /// nervous system development /// cell differentiation	nucleotide binding /// nucleoside-triphosphatase activity	cytoplasm /// cytoskeleton /// microtubule /// microtubule cytoskeleton
224841_x_at	GAS5 /// SNORD44 /// SNORD47 /// SNORD76 /// SNORD77 /// SNORD79 /// SNORD80 /// SNORD81	growth arrest-specific 5 (non-protein coding) /// small nucleolar RNA, C/D box 44 /// small nucleolar RNA, C/D box 47 /// small nucleolar RNA, C/D box 76 /// small nucleolar RNA, C/D box 77 /// small nucleolar RNA, C/D box 79 /// small nucleolar RNA, C/D	---	---	---	---
224997_x_at	H19 /// MIR675	H19, imprinted maternally expressed transcript (non-protein coding) /// microRNA 675	---	---	---	---
225165_at	PPP1R1B	protein phosphatase 1, regulatory (inhibitor) subunit 1B	---	response to amphetamine /// transcription, DNA-dependent /// negative regulation of protein kinase activity /// signal transduction /// signal transduction /// negative regulation of female receptivity /// visual learning /// intracellular signal transduc	protein kinase inhibitor activity /// protein phosphatase inhibitor activity /// protein phosphatase inhibitor activity /// receptor binding /// protein phosphatase type 1 regulator activity	nucleus /// cytoplasm /// cytoplasm /// cytosol
225275_at	EDIL3	EGF-like repeats and discoidin I-like domains 3	---	cell adhesion /// multicellular organismal development /// positive regulation of cell-substrate adhesion	integrin binding /// calcium ion binding	extracellular region
225288_at	COL27A1	collagen, type XXVII, alpha 1	---	---	extracellular matrix structural constituent	extracellular region /// proteinaceous extracellular matrix /// collagen /// fibrillar collagen
225293_at	COL27A1	collagen, type XXVII, alpha 1	---	---	extracellular matrix structural constituent	extracellular region /// proteinaceous extracellular matrix /// collagen /// fibrillar collagen
225380_at	PKDCC	protein kinase domain containing, cytoplasmic homolog (mouse)	---	ossification /// protein phosphorylation /// protein phosphorylation /// transport /// multicellular organismal development /// protein transport /// phosphorylation /// cell differentiation /// positive regulation of bone mineralization /// positive regu	nucleotide binding /// protein kinase activity /// protein kinase activity /// ATP binding /// kinase activity /// transferase activity /// transferase activity, transferring phosphorus-containing groups	Golgi apparatus /// Golgi apparatus
225655_at	UHRF1	ubiquitin-like with PHD and ring finger domains 1	---	DNA repair /// transcription, DNA-dependent /// regulation of transcription, DNA-dependent /// regulation of transcription, DNA-dependent /// response to DNA damage stimulus /// cell cycle /// cell proliferation /// cell proliferation /// protein ubiquiti	core promoter proximal region sequence-specific DNA binding /// DNA binding /// sequence-specific DNA binding transcription factor activity /// protein binding /// zinc ion binding /// methyl-CpG binding /// ligase activity /// methylated histone residue	heterochromatin /// nucleus /// nucleus
225687_at	FAM83D	family with sequence similarity 83, member D	---	cell cycle /// mitosis /// cell division	---	spindle pole /// cytoplasm /// spindle /// cytoskeleton
225799_at	LINC00152 /// LOC541471	long intergenic non-protein coding RNA 152 /// uncharacterized LOC541471	---	---	---	---
225867_at	VASN	vasorin	---	---	---	extracellular region /// membrane /// integral to membrane
226021_at	RDH10	retinol dehydrogenase 10 (all-trans)	---	metanephros development /// in utero embryonic development /// retinoic acid biosynthetic process /// visual perception /// metabolic process /// gonad development /// organ morphogenesis /// neural crest cell development /// embryonic camera-type eye dev	nucleotide binding /// retinol dehydrogenase activity /// retinol dehydrogenase activity /// oxidoreductase activity /// NADP-retinol dehydrogenase activity	membrane fraction /// nucleus /// cytoplasm /// endoplasmic reticulum /// endoplasmic reticulum membrane /// microsome /// membrane /// integral to membrane /// integral to membrane
226063_at	VAV2	vav 2 guanine nucleotide exchange factor	<a target="external" href="http://www.wikipathways.org/index.php/Pathway:Homo_sapiens:Integrin-mediated_cell_adhesion_KEGG">Integrin-mediated_cell_adhesion_KEGG</a>	angiogenesis /// apoptotic process /// signal transduction /// small GTPase mediated signal transduction /// small GTPase mediated signal transduction /// axon guidance /// blood coagulation /// induction of apoptosis by extracellular signals /// cell mig	guanyl-nucleotide exchange factor activity /// Rho guanyl-nucleotide exchange factor activity /// epidermal growth factor receptor binding /// protein binding /// phospholipid binding /// metal ion binding	intracellular /// cytoplasm /// cytosol /// plasma membrane
226350_at	CHML	choroideremia-like (Rab escort protein 2)	<a target="external" href="http://www.wikipathways.org/index.php/Pathway:Homo_sapiens:GPCRDB_Class_A_Rhodopsin-like">GPCRDB_Class_A_Rhodopsin-like</a>	intracellular protein transport /// visual perception /// positive regulation of GTPase activity	Rab geranylgeranyltransferase activity /// GTPase activator activity	Rab-protein geranylgeranyltransferase complex
226366_at	SHPRH	SNF2 histone linker PHD RING helicase, E3 ubiquitin protein ligase	---	DNA repair /// nucleosome assembly /// response to DNA damage stimulus /// protein ubiquitination	nucleotide binding /// nucleic acid binding /// DNA binding /// helicase activity /// ATP binding /// zinc ion binding /// hydrolase activity /// ligase activity /// metal ion binding	nucleosome /// nucleus
226390_at	STARD4	StAR-related lipid transfer (START) domain containing 4	---	steroid biosynthetic process /// transport /// lipid transport /// cholesterol transport	lipid binding /// cholesterol binding /// cholesterol transporter activity	---
226606_s_at	GTPBP5	GTP binding protein 5 (putative)	---	GTP catabolic process /// ribosome biogenesis	nucleotide binding /// magnesium ion binding /// GTPase activity /// GTP binding	mitochondrion
226636_at	PLD1	phospholipase D1, phosphatidylcholine-specific	---	phosphatidic acid biosynthetic process /// chemotaxis /// cell communication /// small GTPase mediated signal transduction /// Ras protein signal transduction /// metabolic process /// phospholipid biosynthetic process /// phospholipid catabolic process /	catalytic activity /// phospholipase D activity /// phospholipase D activity /// phospholipid binding /// hydrolase activity /// phosphatidylinositol binding /// NAPE-specific phospholipase D activity	Golgi membrane /// cytoplasm /// endosome /// endosome /// endoplasmic reticulum /// endoplasmic reticulum membrane /// microsome /// Golgi apparatus /// Golgi apparatus /// membrane /// membrane /// lamellipodium /// late endosome membrane /// vesicle //
226776_at	ENY2	enhancer of yellow 2 homolog (Drosophila)	---	transcription, DNA-dependent /// regulation of transcription, DNA-dependent /// transport /// chromatin modification /// histone deubiquitination /// positive regulation of transcription, DNA-dependent /// mRNA transport	transcription coactivator activity /// ligand-dependent nuclear receptor transcription coactivator activity	SAGA complex /// nucleus
226864_at	PKIA	protein kinase (cAMP-dependent, catalytic) inhibitor alpha	<a target="external" href="http://www.wikipathways.org/index.php/Pathway:Homo_sapiens:Calcium_regulation_in_cardiac_cells">Calcium_regulation_in_cardiac_cells</a> /// <a target="external" href="http://www.wikipathways.org/index.php/Pathway:Homo_sapiens:Sm	negative regulation of transcription from RNA polymerase II promoter /// negative regulation of protein kinase activity /// regulation of G2/M transition of mitotic cell cycle /// phosphorylation /// negative regulation of protein import into nucleus ///	protein kinase inhibitor activity /// cAMP-dependent protein kinase inhibitor activity /// cAMP-dependent protein kinase inhibitor activity /// kinase activity	soluble fraction /// nucleus /// cytoplasm
226868_at	GXYLT1	glucoside xylosyltransferase 1	---	O-glycan processing	transferase activity /// transferase activity, transferring glycosyl groups /// transferase activity, transferring pentosyl groups /// UDP-xylosyltransferase activity	membrane /// integral to membrane
226925_at	ACPL2	acid phosphatase-like 2	---	---	acid phosphatase activity /// hydrolase activity	extracellular region
227034_at	SOWAHC	sosondowah ankyrin repeat domain family member C	---	---	---	---
227049_at	ZADH2	zinc binding alcohol dehydrogenase domain containing 2	---	oxidation-reduction process	nucleotide binding /// zinc ion binding /// oxidoreductase activity	mitochondrion /// peroxisome /// peroxisome
227167_s_at	RASSF3	Ras association (RalGDS/AF-6) domain family member 3	---	signal transduction	protein binding /// identical protein binding	cytoplasm /// cytoplasm /// cytoskeleton /// microtubule /// plasma membrane
227198_at	AFF3	AF4/FMR2 family, member 3	---	transcription, DNA-dependent /// regulation of transcription, DNA-dependent /// response to tumor necrosis factor /// embryonic hindlimb morphogenesis	DNA binding /// double-stranded DNA binding	nucleus /// nucleus /// nucleolus
227273_at	---	---	---	---	---	---
227282_at	PCDH19	protocadherin 19	---	cell adhesion /// homophilic cell adhesion	calcium ion binding	plasma membrane /// membrane /// integral to membrane
227350_at	HELLS	helicase, lymphoid-specific	<a target="external" href="http://www.wikipathways.org/index.php/Pathway:Homo_sapiens:Apoptosis">Apoptosis</a>	urogenital system development /// DNA methylation /// chromatin silencing /// methylation-dependent chromatin silencing /// methylation-dependent chromatin silencing /// transcription, DNA-dependent /// regulation of transcription, DNA-dependent /// anti-	nucleotide binding /// nucleic acid binding /// DNA binding /// chromatin binding /// helicase activity /// ATP binding /// hydrolase activity	chromosome, centromeric region /// chromosome, centromeric region /// nucleus /// centromeric heterochromatin /// centromeric heterochromatin
227399_at	VGLL3	vestigial like 3 (Drosophila)	---	transcription, DNA-dependent /// regulation of transcription, DNA-dependent	---	nucleus
227415_at	LOC283508	uncharacterized LOC283508	---	---	---	---
227417_at	MARC2	mitochondrial amidoxime reducing component 2	---	nitrate metabolic process /// detoxification of nitrogen compound /// oxidation-reduction process /// oxidation-reduction process	catalytic activity /// nitrate reductase activity /// oxidoreductase activity /// molybdenum ion binding /// molybdenum ion binding /// pyridoxal phosphate binding /// molybdopterin cofactor binding	mitochondrion /// mitochondrion /// mitochondrion /// mitochondrial outer membrane /// mitochondrial inner membrane /// peroxisome /// membrane
227529_s_at	AKAP12	A kinase (PRKA) anchor protein 12	<a target="external" href="http://www.wikipathways.org/index.php/Pathway:Homo_sapiens:G_Protein_Signaling">G_Protein_Signaling</a>	protein targeting /// signal transduction /// G-protein coupled receptor signaling pathway /// positive regulation of protein kinase A signaling cascade /// positive regulation of cAMP biosynthetic process	protein binding /// adenylate cyclase binding /// protein kinase A binding	cytoplasm /// cytoplasm /// cytoplasm /// cytoskeleton /// plasma membrane /// cell cortex
227530_at	AKAP12	A kinase (PRKA) anchor protein 12	<a target="external" href="http://www.wikipathways.org/index.php/Pathway:Homo_sapiens:G_Protein_Signaling">G_Protein_Signaling</a>	protein targeting /// signal transduction /// G-protein coupled receptor signaling pathway /// positive regulation of protein kinase A signaling cascade /// positive regulation of cAMP biosynthetic process	protein binding /// adenylate cyclase binding /// protein kinase A binding	cytoplasm /// cytoplasm /// cytoplasm /// cytoskeleton /// plasma membrane /// cell cortex
227533_at	---	---	---	---	---	---
227578_at	TMPO-AS1	TMPO antisense RNA 1 (non-protein coding)	---	---	---	---
227584_at	NAV1	neuron navigator 1	---	microtubule bundle formation /// neuron migration /// multicellular organismal development /// nervous system development /// cell differentiation	nucleotide binding /// nucleoside-triphosphatase activity	cytoplasm /// cytoskeleton /// microtubule /// microtubule cytoskeleton
227701_at	C10orf118	chromosome 10 open reading frame 118	---	---	---	---
227746_at	ELAVL1	ELAV (embryonic lethal, abnormal vision, Drosophila)-like 1 (Hu antigen R)	---	multicellular organismal development /// gene expression /// RNA metabolic process /// mRNA metabolic process /// positive regulation of translation /// positive regulation of translation /// mRNA stabilization /// mRNA stabilization /// mRNA stabilizatio	nucleotide binding /// nucleic acid binding /// RNA binding /// RNA binding /// mRNA binding /// protein binding /// AU-rich element binding /// protein kinase binding	nucleus /// nucleus /// nucleoplasm /// cytoplasm /// cytoplasm /// cytosol
227801_at	TRIM59	tripartite motif containing 59	---	---	zinc ion binding /// metal ion binding	intracellular /// membrane /// integral to membrane
227896_at	BCCIP	BRCA2 and CDKN1A interacting protein	---	regulation of cyclin-dependent protein kinase activity /// regulation of cyclin-dependent protein kinase activity /// DNA repair /// response to DNA damage stimulus /// cell cycle /// neuroendocrine cell differentiation	protein binding /// kinase regulator activity	nucleus /// nucleus /// nuclear cyclin-dependent protein kinase holoenzyme complex
227943_at	---	---	---	---	---	---
227976_at	CXorf69	chromosome X open reading frame 69	---	negative regulation of complement activation, lectin pathway /// platelet degranulation /// small GTPase mediated signal transduction /// blood coagulation /// blood coagulation, intrinsic pathway /// negative regulation of peptidase activity /// negative	endopeptidase inhibitor activity /// serine-type endopeptidase inhibitor activity /// serine-type endopeptidase inhibitor activity /// protein binding /// growth factor binding /// enzyme binding /// interleukin-8 binding /// interleukin-1 binding /// pep	extracellular region /// extracellular region /// extracellular region /// extracellular space /// cytosol /// platelet alpha granule lumen
227996_at	FARP1	FERM, RhoGEF (ARHGEF) and pleckstrin domain protein 1 (chondrocyte-derived)	---	negative regulation of phosphatase activity /// regulation of Rho protein signal transduction	guanyl-nucleotide exchange factor activity /// Rho guanyl-nucleotide exchange factor activity /// Rho guanyl-nucleotide exchange factor activity /// phospholipid binding /// cytoskeletal protein binding	intracellular /// cytoplasm /// cytoskeleton /// cytoskeleton /// extrinsic to membrane
228069_at	FAM54A	family with sequence similarity 54, member A	---	mitochondrial fission /// mitochondrion organization /// aerobic respiration	---	mitochondrion /// mitochondrion
228096_at	MINOS1	mitochondrial inner membrane organizing system 1	---	---	---	mitochondrion /// mitochondrion /// mitochondrial inner membrane /// membrane /// integral to membrane
228115_at	FAM59A	family with sequence similarity 59, member A	---	---	protein binding	---
228238_at	GAS5 /// SNORD44 /// SNORD47 /// SNORD76 /// SNORD77 /// SNORD79 /// SNORD80 /// SNORD81	growth arrest-specific 5 (non-protein coding) /// small nucleolar RNA, C/D box 44 /// small nucleolar RNA, C/D box 47 /// small nucleolar RNA, C/D box 76 /// small nucleolar RNA, C/D box 77 /// small nucleolar RNA, C/D box 79 /// small nucleolar RNA, C/D	---	---	---	---
228256_s_at	EPB41L4A	erythrocyte membrane protein band 4.1 like 4A	---	---	cytoskeletal protein binding	cytoplasm /// cytoskeleton /// extrinsic to membrane
228264_at	ACCS	1-aminocyclopropane-1-carboxylate synthase homolog (Arabidopsis)(non-functional)	---	metabolic process /// biosynthetic process /// 1-aminocyclopropane-1-carboxylate biosynthetic process	catalytic activity /// transferase activity /// 1-aminocyclopropane-1-carboxylate synthase activity /// pyridoxal phosphate binding /// pyridoxal phosphate binding /// protein homodimerization activity	---
228273_at	PRR11	proline rich 11	---	---	---	---
228286_at	GEN1	Gen endonuclease homolog 1 (Drosophila)	---	DNA repair /// response to DNA damage stimulus /// nucleic acid phosphodiester bond hydrolysis	DNA binding /// catalytic activity /// nuclease activity /// endonuclease activity /// hydrolase activity /// metal ion binding	nucleus
228323_at	CASC5	cancer susceptibility candidate 5	---	M phase of mitotic cell cycle /// mitotic prometaphase /// mitotic cell cycle /// acrosome assembly /// nucleosome assembly /// cell cycle /// chromosome segregation /// mitosis /// attachment of spindle microtubules to kinetochore /// negative regulation	protein binding	chromosome, centromeric region /// kinetochore /// condensed chromosome kinetochore /// acrosomal vesicle /// nucleus /// nucleus /// nucleoplasm /// chromosome /// nucleolus /// cytosol
228324_at	C9orf41	chromosome 9 open reading frame 41	---	---	---	---
228370_at	LOC100506948 /// SNORD107 /// SNORD115-13 /// SNORD115-26 /// SNORD115-7 /// SNORD116-28	uncharacterized LOC100506948 /// small nucleolar RNA, C/D box 107 /// small nucleolar RNA, C/D box 115-13 /// small nucleolar RNA, C/D box 115-26 /// small nucleolar RNA, C/D box 115-7 /// small nucleolar RNA, C/D box 116-28	---	---	---	---
228391_at	CYP4V2	cytochrome P450, family 4, subfamily V, polypeptide 2	---	visual perception /// fatty acid omega-oxidation /// response to stimulus /// oxidation-reduction process	monooxygenase activity /// iron ion binding /// electron carrier activity /// oxidoreductase activity /// oxidoreductase activity, acting on paired donors, with incorporation or reduction of molecular oxygen /// heme binding /// metal ion binding	endoplasmic reticulum /// endoplasmic reticulum membrane /// membrane /// integral to membrane
228433_at	NFYA	nuclear transcription factor Y, alpha	---	transcription, DNA-dependent /// regulation of transcription, DNA-dependent /// regulation of transcription, DNA-dependent /// regulation of transcription, DNA-dependent /// transcription from RNA polymerase II promoter /// positive regulation of transcri	DNA binding /// DNA binding /// sequence-specific DNA binding transcription factor activity /// sequence-specific DNA binding transcription factor activity /// protein binding	nucleus /// nucleus /// nucleus /// CCAAT-binding factor complex /// CCAAT-binding factor complex
228453_at	EPG5	ectopic P-granules autophagy protein 5 homolog (C. elegans)	---	autophagy	---	---
228497_at	SLC22A15	solute carrier family 22, member 15	---	transport /// ion transport /// transmembrane transport	transmembrane transporter activity	membrane /// integral to membrane
228729_at	CCNB1	cyclin B1	<a target="external" href="http://www.wikipathways.org/index.php/Pathway:Homo_sapiens:Cell_cycle_KEGG">Cell_cycle_KEGG</a> /// <a target="external" href="http://www.wikipathways.org/index.php/Pathway:Homo_sapiens:G1_to_S_cell_cycle_Reactome">G1_to_S_cell_	cell cycle checkpoint /// regulation of cyclin-dependent protein kinase activity /// G1/S transition of mitotic cell cycle /// G2/M transition of mitotic cell cycle /// G2/M transition of mitotic cell cycle /// mitotic prometaphase /// mitotic cell cycle	patched binding /// protein binding /// kinase activity /// protein kinase binding /// protein kinase binding /// histone kinase activity	spindle pole /// condensed nuclear chromosome outer kinetochore /// membrane fraction /// soluble fraction /// nucleus /// nucleus /// nucleoplasm /// cytoplasm /// cytoplasm /// centrosome /// microtubule organizing center /// cytosol /// cytoskeleton
228850_s_at	SLIT2	slit homolog 2 (Drosophila)	---	metanephros development /// ureteric bud development /// in utero embryonic development /// negative regulation of protein phosphorylation /// cell migration involved in sprouting angiogenesis /// negative regulation of leukocyte chemotaxis /// chemotaxis	GTPase inhibitor activity /// calcium ion binding /// calcium ion binding /// protein binding /// heparin binding /// heparin binding /// protein homodimerization activity /// laminin-1 binding /// proteoglycan binding /// chemorepellent activity /// Roun	extracellular region /// extracellular region /// extracellular space /// extracellular space /// cytoplasm /// plasma membrane /// cell surface /// membrane
228930_at	---	---	---	---	---	---
229043_at	PAPD5	PAP associated domain containing 5	---	DNA replication /// cell cycle /// mitosis /// cell division /// histone mRNA catabolic process	DNA binding /// DNA-directed DNA polymerase activity /// transferase activity /// nucleotidyltransferase activity /// metal ion binding	nucleus /// cytoplasm
229059_at	FAM225A /// FAM225B	family with sequence similarity 225, member A (non-protein coding) /// family with sequence similarity 225, member B (non-protein coding)	---	---	---	---
229145_at	ANAPC16	anaphase promoting complex subunit 16	---	cell cycle /// mitosis /// protein ubiquitination /// protein ubiquitination /// cell division	---	nucleus /// anaphase-promoting complex /// cytoplasm /// cytoplasm
229177_at	C16orf89	chromosome 16 open reading frame 89	---	---	---	extracellular region
229357_at	ADAMTS5	ADAM metallopeptidase with thrombospondin type 1 motif, 5	---	proteolysis /// proteolysis	metalloendopeptidase activity /// integrin binding /// peptidase activity /// metallopeptidase activity /// metallopeptidase activity /// zinc ion binding /// hydrolase activity /// metal ion binding	extracellular region /// proteinaceous extracellular matrix /// proteinaceous extracellular matrix /// extracellular matrix
229490_s_at	---	---	---	---	---	---
229519_at	FXR1	fragile X mental retardation, autosomal homolog 1	---	apoptotic process /// multicellular organismal development /// muscle organ development /// negative regulation of translation /// cell differentiation	G-quadruplex RNA binding /// RNA binding /// RNA binding /// mRNA 3'-UTR binding	nucleus /// nucleolus /// cytoplasm /// cytoplasm /// cytoplasm /// polysome /// polysome /// costamere
229584_at	LRRK2	leucine-rich repeat kinase 2	---	MAPK cascade /// activation of MAPKK activity /// activation of MAPK activity /// positive regulation of protein phosphorylation /// GTP catabolic process /// protein phosphorylation /// protein phosphorylation /// autophagy /// response to oxidative stre	nucleotide binding /// GTPase activity /// protein kinase activity /// protein kinase activity /// protein serine/threonine kinase activity /// protein serine/threonine kinase activity /// MAP kinase kinase activity /// GTPase activator activity /// GTPas	intracellular /// intracellular /// cytoplasm /// cytoplasm /// mitochondrion /// mitochondrion /// trans-Golgi network /// plasma membrane /// synaptic vesicle /// membrane /// external side of mitochondrial outer membrane /// dendrite cytoplasm /// neur
229603_at	BBS12	Bardet-Biedl syndrome 12	---	cellular protein metabolic process /// chaperone-mediated protein complex assembly	ATP binding	cilium /// cell projection
229647_at	NDUFS1	NADH dehydrogenase (ubiquinone) Fe-S protein 1, 75kDa (NADH-coenzyme Q reductase)	<a target="external" href="http://www.wikipathways.org/index.php/Pathway:Homo_sapiens:Electron_Transport_Chain">Electron_Transport_Chain</a>	mitochondrial electron transport, NADH to ubiquinone /// transport /// apoptotic process /// electron transport chain /// respiratory electron transport chain /// ATP synthesis coupled electron transport /// small molecule metabolic process /// cellular r	NADH dehydrogenase activity /// protein binding /// NADH dehydrogenase (ubiquinone) activity /// NADH dehydrogenase (ubiquinone) activity /// NADH dehydrogenase (ubiquinone) activity /// electron carrier activity /// electron carrier activity /// oxidored	mitochondrion /// mitochondrial inner membrane /// mitochondrial inner membrane /// mitochondrial respiratory chain complex I /// mitochondrial respiratory chain complex I /// mitochondrial respiratory chain complex I /// mitochondrial intermembrane space
229916_at	ENPP6	ectonucleotide pyrophosphatase/phosphodiesterase 6	---	metabolic process /// lipid catabolic process /// choline metabolic process	catalytic activity /// glycerophosphodiester phosphodiesterase activity /// hydrolase activity	extracellular region /// plasma membrane /// membrane /// integral to membrane
230051_at	C10orf47	chromosome 10 open reading frame 47	---	---	---	---
230069_at	SFXN1	sideroflexin 1	---	transport /// ion transport /// cation transport /// iron ion transport /// erythrocyte differentiation /// iron ion homeostasis /// transmembrane transport	cation transmembrane transporter activity	mitochondrion /// mitochondrion /// mitochondrial inner membrane /// membrane /// integral to membrane /// mitochondrial membrane
230130_at	SLIT2	Slit homolog 2 (Drosophila)	---	metanephros development /// ureteric bud development /// in utero embryonic development /// negative regulation of protein phosphorylation /// cell migration involved in sprouting angiogenesis /// negative regulation of leukocyte chemotaxis /// chemotaxis	GTPase inhibitor activity /// calcium ion binding /// calcium ion binding /// protein binding /// heparin binding /// heparin binding /// protein homodimerization activity /// laminin-1 binding /// proteoglycan binding /// chemorepellent activity /// Roun	extracellular region /// extracellular region /// extracellular space /// extracellular space /// cytoplasm /// plasma membrane /// cell surface /// membrane
230149_at	---	---	---	carbohydrate metabolic process /// N-acetylglucosamine metabolic process	glucosamine-6-phosphate deaminase activity /// hydrolase activity /// isomerase activity	cytoplasm
230165_at	SGOL2	shugoshin-like 2 (S. pombe)	---	M phase of mitotic cell cycle /// mitotic prometaphase /// mitotic cell cycle /// cell cycle /// chromosome segregation /// meiosis /// protein localization /// cell division /// meiotic sister chromatid cohesion, centromeric	protein binding	chromosome, centromeric region /// chromosome, centromeric region /// kinetochore /// condensed chromosome kinetochore /// condensed nuclear chromosome, centromeric region /// nucleus /// nucleus /// chromosome /// nucleolus /// cytosol /// mitotic cohesi
230175_s_at	DCBLD2	Discoidin, CUB and LCCL domain containing 2	---	cell adhesion /// negative regulation of cell growth /// intracellular receptor mediated signaling pathway /// wound healing	---	integral to plasma membrane /// cell surface /// membrane /// integral to membrane
230204_at	HAPLN1	hyaluronan and proteoglycan link protein 1	---	cell adhesion	hyaluronic acid binding	extracellular region /// proteinaceous extracellular matrix /// proteinaceous extracellular matrix /// extracellular matrix
230399_at	---	---	---	---	---	---
230844_at	LOC100507800 /// LOC440934	uncharacterized LOC100507800 /// uncharacterized LOC440934	---	---	---	---
231380_at	C8orf34	chromosome 8 open reading frame 34	---	signal transduction	cAMP-dependent protein kinase regulator activity	---
231919_at	DBT	dihydrolipoamide branched chain transacylase E2	---	metabolic process /// branched chain family amino acid catabolic process /// cellular nitrogen compound metabolic process /// small molecule metabolic process /// fatty-acyl-CoA biosynthetic process	transferase activity /// transferase activity, transferring acyl groups /// dihydrolipoyllysine-residue (2-methylpropanoyl)transferase activity /// cofactor binding	cytoplasm /// mitochondrion /// mitochondrion /// mitochondrion /// mitochondrial matrix /// mitochondrial matrix /// mitochondrial alpha-ketoglutarate dehydrogenase complex /// microtubule cytoskeleton /// mitochondrial nucleoid
232079_s_at	PVRL2	poliovirus receptor-related 2 (herpesvirus entry mediator B)	---	acrosome assembly /// positive regulation of natural killer cell mediated cytotoxicity directed against tumor cell target /// positive regulation of immunoglobulin mediated immune response /// cytoskeleton organization /// cell adhesion /// homophilic cel	receptor activity /// protein binding /// coreceptor activity /// protein homodimerization activity /// protein homodimerization activity /// cell adhesion molecule binding /// cell adhesion molecule binding	plasma membrane /// plasma membrane /// cell-cell junction /// cell-cell junction /// zonula adherens /// zonula adherens /// cell surface /// membrane /// integral to membrane /// integral to membrane
232090_at	DNM3OS	DNM3 opposite strand/antisense RNA (non-protein coding)	---	---	---	---
232099_at	PCDHB16	protocadherin beta 16	---	cell adhesion /// homophilic cell adhesion /// synaptic transmission /// synapse assembly /// calcium-dependent cell-cell adhesion	calcium ion binding	plasma membrane /// membrane /// integral to membrane /// integral to membrane
232238_at	ASPM	asp (abnormal spindle) homolog, microcephaly associated (Drosophila)	---	cell cycle /// mitosis /// forebrain neuroblast division /// negative regulation of neuron differentiation /// negative regulation of asymmetric cell division /// cell division /// maintenance of centrosome location	calmodulin binding	spindle pole /// nucleus /// cytoplasm
232278_s_at	DEPDC1	DEP domain containing 1	---	transcription, DNA-dependent /// regulation of transcription, DNA-dependent /// signal transduction /// intracellular signal transduction /// positive regulation of GTPase activity /// negative regulation of transcription, DNA-dependent	GTPase activator activity /// protein binding	intracellular /// nucleus /// nucleus /// transcriptional repressor complex
232305_at	HMGCLL1	3-hydroxymethyl-3-methylglutaryl-CoA lyase-like 1	---	metabolic process	catalytic activity /// hydroxymethylglutaryl-CoA lyase activity /// hydroxymethylglutaryl-CoA lyase activity /// lyase activity /// metal ion binding /// metal ion binding	---
232600_at	---	---	---	---	---	---
232760_at	TEX15	testis expressed 15	---	synapsis /// synaptonemal complex assembly /// male meiosis /// spermatogenesis /// fertilization /// regulation of double-strand break repair via homologous recombination /// male genitalia development /// regulation of protein localization /// protein l	---	---
232770_at	TUSC3	tumor suppressor candidate 3	---	protein N-linked glycosylation /// magnesium ion transport /// magnesium ion transport /// protein N-linked glycosylation via asparagine /// protein N-linked glycosylation via asparagine /// post-translational protein modification /// cellular protein met	dolichyl-diphosphooligosaccharide-protein glycotransferase activity /// magnesium ion transmembrane transporter activity	mitochondrion /// endoplasmic reticulum membrane /// integral to plasma membrane /// oligosaccharyltransferase complex
233177_s_at	PNKD	paroxysmal nonkinesigenic dyskinesia	---	---	hydroxyacylglutathione hydrolase activity /// zinc ion binding /// hydrolase activity /// metal ion binding	nucleus /// cytoplasm /// mitochondrion /// mitochondrion /// membrane
233227_at	KIAA1109	KIAA1109	---	regulation of cell growth /// regulation of epithelial cell differentiation	protein binding	nucleus /// membrane /// membrane /// integral to membrane
233974_s_at	FAM129B	family with sequence similarity 129, member B	---	negative regulation of apoptotic process	phospholipid binding	nucleus /// cytoplasm /// cytosol /// cytosol /// adherens junction /// adherens junction /// cell junction
233986_s_at	PLEKHG2	pleckstrin homology domain containing, family G (with RhoGef domain) member 2	---	apoptotic process /// small GTPase mediated signal transduction /// induction of apoptosis by extracellular signals /// regulation of Rho protein signal transduction /// nerve growth factor receptor signaling pathway /// regulation of small GTPase mediate	guanyl-nucleotide exchange factor activity /// Rho guanyl-nucleotide exchange factor activity /// phospholipid binding	intracellular /// cytosol
235088_at	C4orf46	chromosome 4 open reading frame 46	---	---	---	---
235202_x_at	IKBIP	IKBKB interacting protein	---	induction of apoptosis /// response to X-ray	protein binding	endoplasmic reticulum /// endoplasmic reticulum /// endoplasmic reticulum membrane /// membrane /// integral to membrane
235203_at	---	---	---	---	---	---
235289_at	EIF5A2	eukaryotic translation initiation factor 5A2	---	translation /// translational elongation /// translational frameshifting /// transport /// spermatogenesis /// positive regulation of cell proliferation /// peptidyl-lysine modification to hypusine /// peptidyl-lysine modification to hypusine /// polyamin	RNA binding /// translation elongation factor activity /// protein binding /// ribosome binding	nucleus /// nuclear pore /// cytoplasm /// endoplasmic reticulum /// endoplasmic reticulum membrane /// cytosol /// membrane
235296_at	EIF5A2	eukaryotic translation initiation factor 5A2	---	translation /// translational elongation /// translational frameshifting /// transport /// spermatogenesis /// positive regulation of cell proliferation /// peptidyl-lysine modification to hypusine /// peptidyl-lysine modification to hypusine /// polyamin	RNA binding /// translation elongation factor activity /// protein binding /// ribosome binding	nucleus /// nuclear pore /// cytoplasm /// endoplasmic reticulum /// endoplasmic reticulum membrane /// cytosol /// membrane
235299_at	SLC41A2	solute carrier family 41, member 2	---	transport /// ion transport /// cation transport /// transmembrane transport	cation transmembrane transporter activity	plasma membrane /// plasma membrane /// membrane /// integral to membrane
235348_at	ABHD13	abhydrolase domain containing 13	---	---	hydrolase activity	membrane /// integral to membrane
235350_at	C4orf19	chromosome 4 open reading frame 19	---	---	---	---
235368_at	ADAMTS5	ADAM metallopeptidase with thrombospondin type 1 motif, 5	---	proteolysis /// proteolysis	metalloendopeptidase activity /// integrin binding /// peptidase activity /// metallopeptidase activity /// metallopeptidase activity /// zinc ion binding /// hydrolase activity /// metal ion binding	extracellular region /// proteinaceous extracellular matrix /// proteinaceous extracellular matrix /// extracellular matrix
235392_at	---	---	---	---	---	---
235425_at	SGOL2	shugoshin-like 2 (S. pombe)	---	M phase of mitotic cell cycle /// mitotic prometaphase /// mitotic cell cycle /// cell cycle /// chromosome segregation /// meiosis /// protein localization /// cell division /// meiotic sister chromatid cohesion, centromeric	protein binding	chromosome, centromeric region /// chromosome, centromeric region /// kinetochore /// condensed chromosome kinetochore /// condensed nuclear chromosome, centromeric region /// nucleus /// nucleus /// chromosome /// nucleolus /// cytosol /// mitotic cohesi
235599_at	LOC339535	uncharacterized LOC339535	---	---	---	---
235603_at	HNRNPU	heterogeneous nuclear ribonucleoprotein U (scaffold attachment factor A)	<a target="external" href="http://www.wikipathways.org/index.php/Pathway:Homo_sapiens:mRNA_processing_Reactome">mRNA_processing_Reactome</a>	nuclear mRNA splicing, via spliceosome /// nuclear mRNA splicing, via spliceosome /// RNA processing /// mRNA processing /// RNA splicing /// RNA splicing /// gene expression /// CRD-mediated mRNA stabilization	nucleotide binding /// nucleic acid binding /// DNA binding /// DNA binding /// RNA binding /// RNA binding /// protein binding /// ATP binding	nucleus /// nucleoplasm /// spliceosomal complex /// cytoplasm /// cell surface /// ribonucleoprotein complex /// ribonucleoprotein complex /// heterogeneous nuclear ribonucleoprotein complex /// CRD-mediated mRNA stability complex /// catalytic step 2 sp
235611_at	SREK1	splicing regulatory glutamine/lysine-rich protein 1	<a target="external" href="http://www.wikipathways.org/index.php/Pathway:Homo_sapiens:mRNA_processing_Reactome">mRNA_processing_Reactome</a>	mRNA processing /// RNA splicing	nucleotide binding /// nucleic acid binding	nucleus /// nucleus /// spliceosomal complex /// nucleolus /// mitochondrion /// intracellular membrane-bounded organelle
235696_at	---	---	---	---	---	---
235795_at	PAX6	paired box 6	---	blood vessel development /// eye development /// cell fate determination /// neuron migration /// positive regulation of neuroblast proliferation /// lens development in camera-type eye /// pancreatic A cell development /// pancreatic A cell development /	RNA polymerase II core promoter sequence-specific DNA binding /// RNA polymerase II core promoter sequence-specific DNA binding /// sequence-specific DNA binding RNA polymerase II transcription factor activity /// sequence-specific DNA binding RNA polymer	nuclear chromatin /// nuclear chromatin /// intracellular /// nucleus /// nucleus /// nucleolus /// cytoplasm /// intracellular part
235830_at	---	---	---	---	---	---
235891_at	DNM3OS /// MIR214 /// MIR3120	DNM3 opposite strand/antisense RNA (non-protein coding) /// microRNA 214 /// microRNA 3120	---	---	---	---
235931_at	LOC100506290 /// LOC100653153 /// METTL21A	uncharacterized LOC100506290 /// uncharacterized LOC100653153 /// methyltransferase like 21A	---	methylation	methyltransferase activity /// transferase activity	membrane /// integral to membrane
236016_at	SMARCE1	SWI/SNF related, matrix associated, actin dependent regulator of chromatin, subfamily e, member 1	---	nucleosome disassembly /// nucleosome disassembly /// chromatin remodeling /// regulation of transcription from RNA polymerase II promoter /// regulation of transcription from RNA polymerase II promoter /// nervous system development /// chromatin modific	DNA binding /// chromatin binding /// transcription coactivator activity /// transcription coactivator activity /// protein binding /// N-acetyltransferase activity /// ligand-dependent nuclear receptor binding /// protein N-terminus binding	nuclear chromosome /// soluble fraction /// nucleus /// nucleus /// nucleolus /// SWI/SNF complex /// SWI/SNF complex /// transcriptional repressor complex /// npBAF complex /// npBAF complex /// nBAF complex /// nBAF complex
236032_at	---	---	---	---	---	---
236249_at	IKBIP	IKBKB interacting protein	---	induction of apoptosis /// response to X-ray	protein binding	endoplasmic reticulum /// endoplasmic reticulum /// endoplasmic reticulum membrane /// membrane /// integral to membrane
236313_at	CDKN2B	cyclin-dependent kinase inhibitor 2B (p15, inhibits CDK4)	<a target="external" href="http://www.wikipathways.org/index.php/Pathway:Homo_sapiens:G1_to_S_cell_cycle_Reactome">G1_to_S_cell_cycle_Reactome</a>	regulation of cyclin-dependent protein kinase activity /// G1 phase of mitotic cell cycle /// G2/M transition of mitotic cell cycle /// mitotic cell cycle /// cell cycle /// cell cycle arrest /// negative regulation of cell proliferation /// negative regu	cyclin-dependent protein kinase inhibitor activity /// cyclin-dependent protein kinase inhibitor activity /// protein binding /// kinase activity /// protein kinase binding	nucleus /// cytoplasm /// cytoplasm /// cytosol
236503_at	---	---	---	---	---	---
236622_at	PIGM	phosphatidylinositol glycan anchor biosynthesis, class M	---	C-terminal protein lipidation /// GPI anchor biosynthetic process /// preassembly of GPI anchor in ER membrane /// post-translational protein modification /// cellular protein metabolic process	mannosyltransferase activity /// transferase activity /// transferase activity, transferring glycosyl groups /// transferase activity, transferring hexosyl groups	endoplasmic reticulum /// endoplasmic reticulum membrane /// endoplasmic reticulum membrane /// membrane /// integral to membrane
236692_at	---	---	---	---	---	---
236992_at	---	---	---	---	---	---
237083_at	---	---	---	---	---	---
237168_at	---	---	---	---	---	---
237215_s_at	TFRC	transferrin receptor (p90, CD71)	---	response to hypoxia /// proteolysis /// cellular iron ion homeostasis /// cellular iron ion homeostasis /// cellular iron ion homeostasis /// endocytosis /// acute-phase response /// aging /// response to nutrient /// response to organic substance /// res	receptor activity /// transferrin receptor activity /// transferrin receptor activity /// transferrin receptor activity /// peptidase activity /// Hsp70 protein binding /// chaperone binding	extracellular region /// extracellular region /// mitochondrion /// endosome /// endosome /// endosome /// plasma membrane /// plasma membrane /// integral to plasma membrane /// coated pit /// cell surface /// membrane /// membrane /// integral to membra
237386_at	---	---	---	---	---	---
238015_at	C4orf46	chromosome 4 open reading frame 46	---	---	---	---
238191_at	---	---	---	---	---	---
238232_at	---	---	---	---	---	---
238437_at	ZNF805	zinc finger protein 805	---	transcription, DNA-dependent /// regulation of transcription, DNA-dependent	nucleic acid binding /// DNA binding /// zinc ion binding /// metal ion binding	intracellular /// nucleus
238501_at	---	---	---	---	---	---
238865_at	PABPC4L	poly(A) binding protein, cytoplasmic 4-like	---	---	nucleotide binding /// nucleic acid binding /// RNA binding	---
239413_at	CEP152	centrosomal protein 152kDa	---	G2/M transition of mitotic cell cycle /// mitotic cell cycle /// centrosome duplication	protein binding /// protein kinase binding	nucleus /// nucleolus /// cytoplasm /// cytoplasm /// centrosome /// microtubule organizing center /// cytosol /// cytoskeleton
240261_at	TOM1L1	target of myb1 (chicken)-like 1	---	positive regulation of protein phosphorylation /// transport /// intracellular protein transport /// protein transport /// ubiquitin-dependent protein catabolic process via the multivesicular body sorting pathway /// positive regulation of protein kinase	protein binding /// SH3 domain binding /// protein kinase activator activity /// ubiquitin binding	intracellular /// cytoplasm /// lysosome /// endosome /// endosome /// Golgi apparatus /// Golgi stack /// cytosol /// endosome membrane /// membrane
240549_at	---	---	---	---	---	---
241484_x_at	---	---	---	---	---	---
241912_at	ZNF814	zinc finger protein 814	---	regulation of transcription, DNA-dependent	nucleic acid binding /// zinc ion binding /// metal ion binding	intracellular
242273_at	---	---	---	---	---	---
242426_at	NRG4	neuregulin 4	---	---	growth factor activity	extracellular region /// extracellular region /// plasma membrane /// membrane /// integral to membrane
242539_at	DIS3L2	DIS3 mitotic control homolog (S. cerevisiae)-like 2	---	cell cycle /// mitosis /// mitosis /// negative regulation of cell proliferation /// cell division /// mitotic sister chromatid separation /// nucleic acid phosphodiester bond hydrolysis	RNA binding /// nuclease activity /// exonuclease activity /// ribonuclease activity /// ribonuclease activity /// hydrolase activity	cytoplasm /// cytoplasm
242584_at	FAM161A	family with sequence similarity 161, member A	---	visual perception /// response to stimulus	---	centrosome
242873_at	---	---	---	---	---	---
242890_at	---	---	---	---	---	---
243927_x_at	KIAA1429	KIAA1429	---	mRNA processing /// RNA splicing	---	nucleus
243958_at	---	---	---	---	---	---
244350_at	MYO10	myosin X	---	transport /// signal transduction /// axon guidance /// regulation of cell shape /// positive regulation of cell-cell adhesion /// cytoskeleton-dependent intracellular transport /// regulation of filopodium assembly	nucleotide binding /// motor activity /// actin binding /// calmodulin binding /// ATP binding /// phospholipid binding /// phosphatidylinositol-3,4,5-trisphosphate binding /// actin-dependent ATPase activity /// actin filament binding /// plus-end direct	ruffle /// cytoplasm /// cytosol /// cytoskeleton /// plasma membrane /// cell cortex /// membrane /// myosin complex /// lamellipodium /// filopodium /// filopodium membrane /// filopodium tip /// filopodium tip /// cell projection /// neuron projection
40093_at	BCAM	basal cell adhesion molecule (Lutheran blood group)	---	cell adhesion /// cell adhesion /// cell-matrix adhesion /// signal transduction	receptor activity /// transmembrane signaling receptor activity /// laminin receptor activity /// laminin receptor activity /// laminin binding	plasma membrane /// plasma membrane /// integral to plasma membrane /// external side of plasma membrane /// cell surface /// cell surface /// membrane /// integral to membrane
48031_r_at	C5orf4	chromosome 5 open reading frame 4	---	fatty acid biosynthetic process /// oxidation-reduction process	iron ion binding /// oxidoreductase activity	membrane /// integral to membrane
91816_f_at	MEX3D	mex-3 homolog D (C. elegans)	---	posttranscriptional regulation of gene expression by mRNA localization /// regulation of anti-apoptosis /// mRNA destabilization	RNA binding /// zinc ion binding /// AU-rich element binding /// metal ion binding	nucleus /// nucleus /// cytoplasm /// perinuclear region of cytoplasm
