# Supplementary material for: An Integrative Analysis of Meningioma Tumors Reveals the Determinant Genes and Pathways of Malignant Transformation
Source: Front Oncol. 2014 Jun 23;4:147. doi: 10.3389/fonc.2014.00147 (PMC4066933; doi:10.3389/fonc.2014.00147)
Supplement: Table S1 — Summary of the original data downloaded for the study, including the links to the expression and genotypic files and the phenotypic information. [file Presentation2.ZIP › 79818_Mosquera_Orgueira_Table_4.XLS]

## Sheet: Hoja1
Probe ID	Gene Symbol	Degree value	Betwenness value
203554_x_at	PTTG1	330	6213.73
218009_s_at	PRC1	329	4711.43
207828_s_at	CENPF	328	5981.05
213008_at	FANCI	323	3613.49
218585_s_at	DTL	323	4204.05
209172_s_at	CENPF	321	3416.27
219918_s_at	ASPM	319	4382.38
218039_at	NUSAP1	318	4725.28
222077_s_at	RACGAP1	312	2660.59
225687_at	FAM83D	311	3539.19
201291_s_at	TOP2A	310	4756.62
202705_at	CCNB2	310	3110.93
219787_s_at	ECT2	310	5766.99
224428_s_at	CDCA7	307	3616.64
208079_s_at	AURKAPS1	307	2716.33
202503_s_at	KIAA0101	306	3351.54
210559_s_at	CDK1	305	2826.82
204170_s_at	CKS2	299	7721.57
204092_s_at	AURKAPS1	298	2953.17
205393_s_at	CHEK1	272	2576.09
201663_s_at	SMC4	270	3667.89
