# Supplementary material for: An Integrative Analysis of Meningioma Tumors Reveals the Determinant Genes and Pathways of Malignant Transformation
Source: Front Oncol. 2014 Jun 23;4:147. doi: 10.3389/fonc.2014.00147 (PMC4066933; doi:10.3389/fonc.2014.00147)
Supplement: Table S1 — Summary of the original data downloaded for the study, including the links to the expression and genotypic files and the phenotypic information. [file Presentation2.ZIP › 79818_Mosquera_Orgueira_Table_5.XLS]

## Sheet: Hoja1
Category Term Count % PValue Genes List Total Pop Hits Pop Total Fold Enrichment Bonferroni Benjamini FDR
GOTERM_CC_FAT GO:0015630~microtubule cytoskeleton 11 57.89473684210527 4.876532876384831E-11 202705_AT, 208079_S_AT, 201291_S_AT, 209172_S_AT, 218039_AT, 219918_S_AT, 207828_S_AT, 210559_S_AT, 218009_S_AT, 225687_AT, 204092_S_AT, 205393_S_AT, 222077_S_AT 16 549 12782 16.0066029143898 2.6333275560119773E-9 2.6333275560119773E-9 4.7773196509837135E-8
GOTERM_CC_FAT GO:0005819~spindle 8 42.10526315789473 1.3735612873109026E-10 210559_S_AT, 218009_S_AT, 225687_AT, 208079_S_AT, 204092_S_AT, 209172_S_AT, 218039_AT, 207828_S_AT, 219918_S_AT, 222077_S_AT 16 147 12782 43.47619047619048 7.417230829531718E-9 3.708615414765859E-9 1.3456161740421635E-7
GOTERM_CC_FAT GO:0044430~cytoskeletal part 10 52.63157894736842 2.2575847633313632E-7 210559_S_AT, 218009_S_AT, 225687_AT, 208079_S_AT, 204092_S_AT, 201291_S_AT, 209172_S_AT, 205393_S_AT, 218039_AT, 207828_S_AT, 219918_S_AT, 222077_S_AT 16 952 12782 8.39154411764706 1.2190884789986534E-5 4.063644776564068E-6 2.211652116446139E-4
GOTERM_CC_FAT GO:0005856~cytoskeleton 11 57.89473684210527 3.7868279024163146E-7 202705_AT, 208079_S_AT, 201291_S_AT, 209172_S_AT, 218039_AT, 219918_S_AT, 207828_S_AT, 210559_S_AT, 218009_S_AT, 225687_AT, 204092_S_AT, 205393_S_AT, 222077_S_AT 16 1381 12782 6.363233164373643 2.044866546779822E-5 5.1122055687580215E-6 3.7097788959661315E-4
GOTERM_CC_FAT GO:0043228~non-membrane-bounded organelle 13 68.42105263157895 1.1821611380798466E-6 202705_AT, 208079_S_AT, 201291_S_AT, 209172_S_AT, 218039_AT, 213008_AT, 219918_S_AT, 207828_S_AT, 210559_S_AT, 218009_S_AT, 225687_AT, 204092_S_AT, 205393_S_AT, 222077_S_AT, 201663_S_AT 16 2596 12782 4.000529661016949 6.383470166826388E-5 1.2767266335700356E-5 0.0011581041062913577
GOTERM_CC_FAT GO:0043232~intracellular non-membrane-bounded organelle 13 68.42105263157895 1.1821611380798466E-6 202705_AT, 208079_S_AT, 201291_S_AT, 209172_S_AT, 218039_AT, 213008_AT, 219918_S_AT, 207828_S_AT, 210559_S_AT, 218009_S_AT, 225687_AT, 204092_S_AT, 205393_S_AT, 222077_S_AT, 201663_S_AT 16 2596 12782 4.000529661016949 6.383470166826388E-5 1.2767266335700356E-5 0.0011581041062913577
GOTERM_CC_FAT GO:0005876~spindle microtubule 3 15.789473684210526 5.124244478681123E-4 210559_S_AT, 218009_S_AT, 218039_AT 16 29 12782 82.64224137931035 0.027298485630399272 0.004602378487150061 0.5008693054046165
GOTERM_CC_FAT GO:0005694~chromosome 5 26.31578947368421 0.0016472294389369008 201291_S_AT, 209172_S_AT, 205393_S_AT, 207828_S_AT, 213008_AT, 201663_S_AT 16 460 12782 8.683423913043478 0.08517613646339339 0.012637147969612683 1.6020752204184086
GOTERM_CC_FAT GO:0005874~microtubule 4 21.052631578947366 0.0036620141711714168 210559_S_AT, 218009_S_AT, 218039_AT, 222077_S_AT 16 274 12782 11.662408759124087 0.17972180250906544 0.024459854870791164 3.5302747755771358
GOTERM_CC_FAT GO:0000793~condensed chromosome 3 15.789473684210526 0.009738091506447184 209172_S_AT, 205393_S_AT, 207828_S_AT, 201663_S_AT 16 129 12782 18.578488372093023 0.4104726162752479 0.057024427625658625 9.141537592713856
GOTERM_CC_FAT GO:0030496~midbody 2 10.526315789473683 0.02092784403760788 210559_S_AT, 209172_S_AT, 207828_S_AT 16 18 12782 88.7638888888889 0.6808507805632426 0.10792908755388797 18.71400197631672
GOTERM_CC_FAT GO:0031981~nuclear lumen 6 31.57894736842105 0.02113959058841473 210559_S_AT, 201291_S_AT, 209172_S_AT, 205393_S_AT, 218039_AT, 207828_S_AT, 213008_AT 16 1450 12782 3.3056896551724138 0.6845567544107503 0.09957533123421669 18.886061014833533
GOTERM_CC_FAT GO:0005813~centrosome 3 15.789473684210526 0.027629846601343207 208079_S_AT, 204092_S_AT, 201291_S_AT, 205393_S_AT 16 224 12782 10.69921875 0.7797542831328825 0.11845946000758878 24.003804836768804
GOTERM_CC_FAT GO:0005815~microtubule organizing center 3 15.789473684210526 0.03458297889183816 208079_S_AT, 204092_S_AT, 201291_S_AT, 205393_S_AT 16 253 12782 9.472826086956522 0.850511638298121 0.13601090660290183 29.1631483247778
GOTERM_CC_FAT GO:0000922~spindle pole 2 10.526315789473683 0.039186488871861186 209172_S_AT, 207828_S_AT, 219918_S_AT 16 34 12782 46.99264705882353 0.8845187478071261 0.1428900542634579 32.40367554020425
GOTERM_CC_FAT GO:0070013~intracellular organelle lumen 6 31.57894736842105 0.04670552279324123 210559_S_AT, 201291_S_AT, 209172_S_AT, 205393_S_AT, 218039_AT, 207828_S_AT, 213008_AT 16 1779 12782 2.6943507588532882 0.9244451830193857 0.15818341602688024 37.41114437849875
GOTERM_CC_FAT GO:0043233~organelle lumen 6 31.57894736842105 0.050851413621645004 210559_S_AT, 201291_S_AT, 209172_S_AT, 205393_S_AT, 218039_AT, 207828_S_AT, 213008_AT 16 1820 12782 2.633653846153846 0.9402899982736667 0.1615002398114529 40.0273281817925
GOTERM_CC_FAT GO:0031974~membrane-enclosed lumen 6 31.57894736842105 0.05467691832365955 210559_S_AT, 201291_S_AT, 209172_S_AT, 205393_S_AT, 218039_AT, 207828_S_AT, 213008_AT 16 1856 12782 2.5825700431034484 0.9519897296573141 0.16356649566492687 42.35378405072681
GOTERM_CC_FAT GO:0044427~chromosomal part 3 15.789473684210526 0.07372046925107563 209172_S_AT, 205393_S_AT, 207828_S_AT, 201663_S_AT 16 386 12782 6.208873056994819 0.9840017817899726 0.20525793418695715 52.77336744389898
GOTERM_CC_FAT GO:0005654~nucleoplasm 4 21.052631578947366 0.07998067885084764 210559_S_AT, 201291_S_AT, 205393_S_AT, 213008_AT 16 882 12782 3.6230158730158726 0.9889073530506398 0.21094529227257441 55.808883638077475
