# Supplementary material for: An Integrative Analysis of Meningioma Tumors Reveals the Determinant Genes and Pathways of Malignant Transformation
Source: Front Oncol. 2014 Jun 23;4:147. doi: 10.3389/fonc.2014.00147 (PMC4066933; doi:10.3389/fonc.2014.00147)
Supplement: Table S1 — Summary of the original data downloaded for the study, including the links to the expression and genotypic files and the phenotypic information. [file Presentation2.ZIP › 79818_Mosquera_Orgueira_Table_6.XLS]

## Sheet: Hoja1
N	Omminted	Lamda
2.775930e+05	0.000000e+00	1.017395e+00
		chr	pos (hg19)	LD (r²)	LD (D')	variant	Ref	Alt	AFR freq	AMR freq	ASN freq	EUR freq	SiPhy cons	Promoter histone marks	Enhancer histone marks	DNAse	Proteins bound	eQTL tissues	Motifs changed	GENCODE genes	RefSeq genes	dbSNP func annot
rs17242189	9.93220599361834e-05	11	25499560	0	0	rs17242189	C	G	0.02	0.09	0.00	0.13							NF-kappaB	59kb 5' of AC015820.1	395kb 3' of LUZP2
rs9317220	9.92973867131239e-05	13	62686690	0	0	rs9317220	C	T	0.38	0.35	0.10	0.43							Pou5f1,SIX5	83kb 5' of LINC00358	697kb 5' of PCDH20
rs6840361	9.92189217731444e-05	4	163738121	0	0	rs6840361	C	G	0.21	0.09	0.09	0.07								75kb 3' of AC005150.1	310kb 3' of NAF1
rs945814	9.90680495723419e-05	1	42340158	0	0	rs945814	T	C	0.64	0.75	2000-01-01	0.82			H1, GM12878	5 cell types			BCL,NRSF	HIVEP3	HIVEP3	intronic
rs2899728	9.90680495723419e-05	15	67914752	0	0	rs2899728	T	A	0.63	0.89	0.77	0.90							6 altered motifs	MAP2K5	MAP2K5	intronic
rs3179098	9.90680495723384e-05	5	111993936	0	0	rs3179098	C	T	0.08	0.43	0.65	0.30					CTCF		BCL,Irf,PRDM1	26kb 3' of RP11-159K7.2	49kb 5' of APC
rs782915	9.90476508151618e-05	15	61398017	0	0	rs782915	G	A	0.33	0.19	0.22	0.27			GM12878				MIZF,Osr,PU.1	RORA	RORA	intronic
rs2819743	9.90026801114113e-05	1	237990337	0	0	rs2819743	G	T	0.15	0.30	0.61	0.22				PanIsletD			Ets	RYR2	RYR2	intronic
rs4643323	9.88376118602155e-06	16	26320139	0	0	rs4643323	G	A	0.28	0.39	0.73	0.35							SIX5	9.3kb 5' of AC009158.1	171kb 3' of HS3ST4
rs2346474	9.88376118602149e-06	16	26319906	0	0	rs2346474	A	G	0.28	0.39	0.73	0.35							Pax-6	9.6kb 5' of AC009158.1	171kb 3' of HS3ST4
rs10495250	9.86646547282698e-05	1	226973381	0	0	rs10495250	G	A	0.40	0.22	0.18	0.21							RXR::LXR,RXRA	46kb 5' of ITPKB	47kb 5' of ITPKB
rs4858768	9.8585957576955e-05	3	20174369	0	0	rs4858768	A	G	0.02	0.16	0.01	0.15							4 altered motifs	KAT2B	KAT2B	intronic
rs7935930	9.84487917212202e-05	11	25391785	0	0	rs7935930	C	T	0.37	0.12	0.00	0.10							HNF6,Hoxa5,Zbtb12	167kb 5' of AC015820.1	288kb 3' of LUZP2
rs588629	9.75641936693157e-05	6	144607646	0	0	rs588629	T	C	0.10	0.33	0.26	0.22		8 cell types		26 cell types	4 bound proteins		Nrf1,p300	UTRN	5.2kb 5' of UTRN
rs656471	9.75641936693157e-05	6	144616304	0	0	rs656471	C	G	0.08	0.33	0.24	0.21			Huvec, HSMM, NHEK				7 altered motifs	UTRN	UTRN	intronic
rs6841127	9.7512601504136e-05	4	137937334	0	0	rs6841127	A	G	0.36	0.17	0.48	0.12				BE2_C,SK-N-SH_RA	JUND,P300		Znf143	RP11-138I17.1	503kb 3' of PCDH18
rs1517944	9.7512601504136e-05	4	137937395	0	0	rs1517944	C	T	0.35	0.17	0.48	0.12				BE2_C,SK-N-SH_RA	JUND,P300		BDP1	RP11-138I17.1	503kb 3' of PCDH18
rs10940503	9.7512601504136e-05	5	55672099	0	0	rs10940503	C	T	0.03	0.11	0.18	0.16			HepG2	HepG2	CEBPB,P300,RXRA		4 altered motifs	55kb 5' of RP11-155L15.1	143kb 5' of ANKRD55
rs16915923	9.7512601504136e-05	9	30362055	0	0	rs16915923	C	A	0.21	0.09	0.00	0.08							p300	183kb 5' of snoU13	1.5Mb 5' of MIR873
rs12789483	9.7512601504136e-05	11	102636374	0	0	rs12789483	C	T	0.03	0.12	0.03	0.15								4.9kb 3' of MMP10	4.9kb 3' of MMP10
rs11918762	9.75126015041258e-05	3	116001232	0	0	rs11918762	C	A	0.60	0.17	0.08	0.10							Foxj1,Lhx3,Sox	LSAMP	LSAMP	intronic
rs6863774	9.75126015041258e-05	5	55695116	0	0	rs6863774	C	T	0.10	0.12	0.19	0.15							Pax-6	58kb 3' of AC008391.1	166kb 5' of ANKRD55
rs9569018	9.75126015041258e-05	13	54905434	0	0	rs9569018	T	C	0.98	0.76	0.99	0.78							AP-3,DMRT1	198kb 5' of LINC00458	19kb 5' of MIR1297
rs6701879	9.7409440087292e-05	1	206617766	0	0	rs6701879	T	C	0.24	0.20	0.08	0.19							8 altered motifs	SRGAP2	SRGAP2
rs340779	9.7409440087292e-05	2	16508277	0	0	rs340779	G	C	0.60	0.67	0.91	0.75				BE2_C,CD34+_Mobilized,SK-N-MC			Hsf	7.4kb 5' of AC010745.4	222kb 3' of FAM49A
rs10932669	9.7409440087292e-05	2	217480229	0	0	rs10932669	G	T	0.22	0.20	0.29	0.14		HepG2		GM19240,WERI-Rb-1			6 altered motifs	4.3kb 3' of AC073321.4	18kb 5' of IGFBP2
rs1845949	9.7409440087292e-05	4	44926420	0	0	rs1845949	T	A	0.48	0.70	0.67	0.73							AP-1,Sox	85kb 5' of RP11-362I1.1	198kb 5' of GNPDA2
rs13354486	9.7409440087292e-05	5	59414136	0	0	rs13354486	T	A	0.02	0.10	0.00	0.17				HRPEpiC			Foxd1,OTX	PDE4D	PDE4D	intronic
rs11739734	9.7409440087292e-05	5	162279240	0	0	rs11739734	C	T	0.01	0.23	0.19	0.16					RAD21,CTCF		TCF4	160kb 3' of RP11-541P9.3	585kb 5' of CCNG1
rs919757	9.7409440087292e-05	5	170936574	0	0	rs919757	C	T	0.18	0.14	0.21	0.16							HDAC2,ZBTB33	52kb 3' of FGF18	52kb 3' of FGF18
rs17376305	9.7409440087292e-05	8	124180788	0	0	rs17376305	T	C	0.05	0.09	0.22	0.18			K562, HMEC	5 cell types			GR,p300	10kb 5' of FAM83A	14kb 5' of FAM83A
rs1895941	9.7409440087292e-05	12	108332994	0	0	rs1895941	A	G	0.89	0.85	0.99	0.75							5 altered motifs	75kb 5' of RP11-554D14.6	35kb 5' of LOC728739
rs11135825	9.74094400872877e-05	8	24627485	0	0	rs11135825	C	T	0.21	0.13	0.20	0.15							Bbx,Elf3	RP11-624C23.1	144kb 5' of NEFM
rs6987216	9.74094400872877e-05	8	124179815	0	0	rs6987216	C	T	0.05	0.09	0.22	0.18		HepG2	K562, HMEC, NHEK	6 cell types	30 bound proteins		7 altered motifs	11kb 5' of FAM83A	15kb 5' of FAM83A
rs7011195	9.74094400872877e-05	8	124179885	0	0	rs7011195	T	C	0.05	0.09	0.22	0.18		HepG2	4 cell types	52 cell types	37 bound proteins		IRC900814,Nr2f2	11kb 5' of FAM83A	15kb 5' of FAM83A
rs17376270	9.74094400872877e-05	8	124180376	0	0	rs17376270	A	G	0.05	0.09	0.22	0.18		HepG2	K562, NHEK, HMEC	34 cell types			Nkx2	11kb 5' of FAM83A	14kb 5' of FAM83A
rs7992592	9.74094400872877e-05	13	100555303	0	0	rs7992592	A	T	0.19	0.14	0.09	0.12				Melano,AG09309				5.9kb 3' of CLYBL	5.9kb 3' of CLYBL
rs9585260	9.74094400872877e-05	13	100555382	0	0	rs9585260	G	A	0.19	0.14	0.09	0.12					ZNF263		CEBPB,CEBPD,p300	6kb 3' of CLYBL	6kb 3' of CLYBL
rs710145	9.64221902474474e-05	1	192796240	0	0	rs710145	T	C	0.85	0.75	0.86	0.69			HMEC, Huvec, NHEK	BJ,Caco-2	6 bound proteins			15kb 3' of RGS2	15kb 3' of RGS2
rs710144	9.64221902474474e-05	1	192796451	0	0	rs710144	A	T	0.85	0.75	0.85	0.69			HMEC, Huvec, NHEK	24 cell types	14 bound proteins		4 altered motifs	15kb 3' of RGS2	15kb 3' of RGS2
rs34867585	9.64221902474474e-05	1	192876566	0	0	rs34867585	T	G	0.12	0.28	0.16	0.31			HMEC, NHEK, HSMM				8 altered motifs	30kb 3' of RP11-139E24.1	95kb 3' of RGS2
rs7461879	9.64221902474474e-05	8	3333509	0	0	rs7461879	T	A	0.88	0.70	0.71	0.70							Evi-1,GR,Pax-4	CSMD1	CSMD1	intronic
rs1956609	9.58186881933448e-05	14	26415443	0	0	rs1956609	G	A	0.54	0.18	0.07	0.16							Mef2,RFX5	RP11-314P15.2	500kb 3' of NOVA1
rs9521814	9.58186881933395e-05	13	111168722	0	0	rs9521814	G	C	0.08	0.23	0.45	0.23							E2F,Egr-1	3.3kb 3' of COL4A2	3.3kb 3' of COL4A2
rs11023907	9.50434435290143e-05	11	16324449	0	0	rs11023907	G	T	0.03	0.30	0.25	0.20							5 altered motifs	SOX6	SOX6	intronic
rs8083744	9.50130335340772e-07	18	4949089	0	0	rs8083744	G	C	0.75	0.82	0.76	0.91								RP11-172F10.1	195kb 3' of C18orf42
rs10445925	9.43060213494067e-05	2	43670144	0	0	rs10445925	G	C	0.15	0.14	0.04	0.27								THADA	THADA	intronic
rs1788984	9.43060213494055e-05	18	28234236	0	0	rs1788984	T	A	0.62	0.71	0.51	0.67								59kb 5' of RP11-675P14.1	336kb 3' of DSC3
rs2286072	9.42986532014554e-07	14	72976585	0	0	rs2286072	T	C	0.03	0.11	0.06	0.10							6 altered motifs	RGS6	RGS6	intronic
rs11720252	9.42425170825076e-05	3	7907748	0	0	rs11720252	C	T	0.07	0.10	0.02	0.17							6 altered motifs	87kb 3' of AC087859.1	125kb 3' of GRM7
rs2245745	9.39288503963444e-05	13	106617383	0	0	rs2245745	C	T	0.82	0.91	2000-01-01	0.93				HSMMtube			Smad3	67kb 5' of SNORA25	412kb 5' of LOC728192
rs10172202	9.34428143938988e-05	2	101052893	0	0	rs10172202	G	A	0.19	0.19	0.59	0.20							4 altered motifs	19kb 5' of CHST10	19kb 5' of CHST10
rs2908331	9.23496676683069e-07	7	15203627	0	0	rs2908331	G	A	0.34	0.16	0.03	0.22							CCNT2,GATA,TAL1	36kb 3' of AGMO	36kb 3' of AGMO
rs783630	9.22904590623941e-05	1	42346389	0	0	rs783630	A	G	0.97	0.79	2000-01-01	0.82			HMEC, K562, NHEK				HDAC2	HIVEP3	HIVEP3	intronic
rs4075977	9.19308813550098e-05	3	36828658	0	0	rs4075977	T	C	0.91	0.84	0.65	0.87				Fibrobl			Foxj1,Pou2f2,Zfp105	3kb 5' of AC105749.5	40kb 3' of TRANK1
rs7844632	9.19308813550098e-05	8	124156453	0	0	rs7844632	T	G	0.26	0.14	0.22	0.20							Hoxa4,Mef2,RORalpha1	WDR67	WDR67	intronic
rs2617151	9.19308813550098e-05	12	10532434	0	0	rs2617151	A	G	0.81	0.85	0.82	0.82							CCNT2,Hltf	RP11-277P12.20	KLRC4-KLRK1	intronic
rs2173646	9.19308813550098e-05	12	59601902	0	0	rs2173646	T	G	0.12	0.23	0.17	0.19							ELF1,GATA	144kb 3' of RP11-150C16.1	288kb 5' of LRIG3
rs4635138	9.19308813550098e-05	12	90295893	0	0	rs4635138	C	T	0.91	0.78	0.83	0.82				HeLa-S3			4 altered motifs	RP11-654D12.2	190kb 3' of LOC338758
rs11609659	9.19308813550098e-05	12	108296260	0	0	rs11609659	T	C	0.15	0.18	0.01	0.26		K562, GM12878	H1				GCNF,Sin3Ak-20	38kb 5' of RP11-554D14.6	665bp 3' of LOC728739
rs1472863	9.19308813550053e-05	3	36825533	0	0	rs1472863	G	A	0.91	0.84	0.63	0.86							12 altered motifs	AC105749.5	43kb 3' of TRANK1
rs1335766	9.19308813550053e-05	6	48365977	0	0	rs1335766	T	C	0.03	0.17	0.22	0.25			HMEC, NHEK				Mef2	330kb 5' of PTCHD4	330kb 5' of C6orf138
rs1382264	9.19308813550053e-05	12	10543339	0	0	rs1382264	G	A	0.80	0.85	0.81	0.82							Irf	RP11-277P12.20	KLRC4-KLRK1	intronic
rs17459885	9.19308813550053e-05	12	30360879	0	0	rs17459885	T	C	0.03	0.11	0.13	0.15				Osteobl			HNF1,Hbp1,Nkx2	RP11-776A13.1	421kb 3' of IPO8
rs2281990	9.19308813550053e-05	13	102366742	0	0	rs2281990	C	T	0.04	0.15	0.12	0.19							Pou5f1,STAT	ITGBL1	ITGBL1	intronic
rs6681359	9.16306843031724e-05	1	5200732	0	0	rs6681359	C	T	0.79	0.79	0.97	0.71							Pbx3,Zbtb12	50kb 5' of RP11-542C10.1	357kb 3' of AJAP1
rs2116457	9.15546124962736e-06	8	129807801	0	0	rs2116457	A	G	0.56	0.52	0.81	0.39			Huvec, HSMM				4 altered motifs	24kb 5' of AC068570.1	421kb 3' of LOC728724
rs4632066	9.13052990975646e-05	14	78247282	0	0	rs4632066	T	C	0.72	0.85	0.71	0.85							Nkx3	11kb 3' of C14orf178	11kb 3' of C14orf178
rs16837931	9.13052990975566e-05	2	196046004	0	0	rs16837931	A	G	0.07	0.24	0.32	0.13				HeLa-S3,HEEpiC			CCNT2,RREB-1	155kb 5' of AC010983.1	476kb 5' of SLC39A10
rs12141375	9.10764538237088e-05	1	203181362	0	0	rs12141375	C	A	0.03	0.26	0.55	0.20			HSMM					592bp 3' of CHIT1	3.8kb 3' of CHIT1
rs4901560	9.10764538237088e-05	14	55888533	0	0	rs4901560	T	C	0.70	0.79	0.69	0.70							Ets,Foxj1,SIX5	TBPL2	TBPL2	intronic
rs17048158	9.09328513066667e-05	2	114905978	0	0	rs17048158	A	T	0.38	0.15	0.19	0.12				Melano			Pou5f1,Sox	25kb 5' of AC010982.2	141kb 3' of LOC440900
rs2035138	9.09328513066667e-05	3	194420000	0	0	rs2035138	C	T	0.12	0.08	0.00	0.09				WI-38			CTCF,TEF-1,ZEB1	6.3kb 5' of AC106706.1	9.1kb 5' of LOC100507391
rs10504112	9.09328513066667e-05	8	52101444	0	0	rs10504112	G	A	0.07	0.04	0.18	0.06							4 altered motifs	69kb 5' of RP11-401H2.1	131kb 3' of PXDNL
rs7198636	9.09328513066667e-05	16	77741580	0	0	rs7198636	C	T	0.24	0.09	0.00	0.12				NB4				2.6kb 5' of AC092724.1	15kb 5' of NUDT7
rs17048175	9.09328513066657e-05	2	114914463	0	0	rs17048175	T	C	0.42	0.16	0.19	0.12							TCF4	34kb 5' of AC010982.2	150kb 3' of LOC440900
rs2443527	9.09328513066657e-05	5	153657712	0	0	rs2443527	A	G	0.18	0.07	0.09	0.06			4 cell types	HPdLF			4 altered motifs	GALNT10	GALNT10	intronic
rs576374	9.09328513066657e-05	5	153663103	0	0	rs576374	G	A	0.11	0.06	0.09	0.06			GM12878				STAT	GALNT10	GALNT10	intronic
rs16915827	9.09328513066657e-05	8	52097344	0	0	rs16915827	C	A	0.07	0.04	0.18	0.06							Egr-1,SETDB1	73kb 5' of RP11-401H2.1	135kb 3' of PXDNL
rs1516950	9.09328513066657e-05	8	127942683	0	0	rs1516950	C	A	0.03	0.20	0.06	0.08								PCAT1	372kb 5' of FAM84B
rs7102409	9.09328513066657e-05	11	14102228	0	0	rs7102409	C	A	0.03	0.11	0.15	0.08							CTCF,Irf,PU.1	54kb 5' of RN5S332	SPON1	intronic
rs8023980	9.09328513066657e-05	15	68933077	0	0	rs8023980	C	T	0.39	0.06	0.06	0.08			4 cell types	5 cell types			4 altered motifs	CORO2B	CORO2B	intronic
rs17169172	9.01274557660909e-05	7	15993845	0	0	rs17169172	G	A	0.09	0.13	0.11	0.07							CDP,HNF4,Sox	112kb 5' of AC006041.1	133kb 3' of ISPD
rs41448850	9.01274557660771e-05	5	56019010	0	0	rs41448850	C	G	0.00	0.05	0.21	0.09							Hand1,Hoxa5,OTX	48kb 5' of AC008940.1	92kb 5' of MAP3K1
rs4976639	9.01274557660771e-05	5	176550301	0	0	rs4976639	C	A	0.13	0.20	0.51	0.15								9.7kb 5' of NSD1	9.8kb 5' of NSD1
rs137580	9.01274557660771e-05	22	39677741	0	0	rs137580	G	A	0.99	0.93	2000-01-01	0.90			5 cell types	6 cell types			CEBPB	11kb 5' of RP3-333H23.8	31kb 3' of RPL3
rs16913578	9.01274557660768e-05	11	14087030	0	0	rs16913578	C	T	0.01	0.09	0.14	0.08			HMEC	4 cell types	EGR1		HDAC2	70kb 5' of RN5S332	SPON1	intronic
rs2815844	8.93022776423843e-05	1	241247504	0	0	rs2815844	C	T	0.30	0.12	0.07	0.17							Pou5f1,Sox	RGS7	RGS7	intronic
rs4920187	8.90370451687154e-05	1	234095334	0	0	rs4920187	T	C	0.02	0.23	0.14	0.16			K562				Brachyury,Pbx3	SLC35F3	SLC35F3	intronic
rs16828904	8.90370451687144e-05	1	188503625	0	0	rs16828904	C	G	0.04	0.23	0.28	0.15							Barhl1,Pou5f1	RP11-669M2.1	1.5Mb 3' of PLA2G4A
rs9489407	8.88250663728145e-05	6	118792337	0	0	rs9489407	T	A	0.14	0.17	0.05	0.19							Isl2,Pou2f2,STAT	CEP85L	C6orf204	intronic
rs9356708	8.8324089673808e-05	6	19729003	0	0	rs9356708	T	G	0.82	0.29	0.31	0.33							4 altered motifs	RP3-471C18.2	109kb 5' of ID4
rs2691541	8.83240896738082e-05	7	77964474	0	0	rs2691541	G	C	0.93	0.87	0.86	0.81							HNF4,RAR,RXRA	MAGI2	MAGI2	intronic
rs2216924	8.83240896738071e-05	2	67079943	0	0	rs2216924	C	A	0.24	0.25	0.13	0.29			NHLF				Bbx,Zbtb3	52kb 5' of AC007403.2	271kb 3' of LOC644838
rs491356	8.83240896738071e-05	9	112875128	0	0	rs491356	G	A	0.01	0.33	0.56	0.27			H1	CLL			Egr-1,HDAC2	PALM2-AKAP2	PALM2-AKAP2	intronic
rs179428	8.83240896738071e-05	11	2550509	0	0	rs179428	A	G	0.69	0.76	0.73	0.78							4 altered motifs	KCNQ1	KCNQ1	intronic
rs11225869	8.78394360868463e-05	11	103421004	0	0	rs11225869	T	C	0.41	0.25	0.27	0.21								70kb 3' of DYNC2H1	70kb 3' of DYNC2H1
rs4900244	8.77881062174539e-07	14	95191650	0	0	rs4900244	C	T	0.11	0.10	0.06	0.14							Sox,TCF12	43kb 3' of GSC	43kb 3' of GSC
rs4851316	8.75420173662636e-05	2	101052766	0	0	rs4851316	G	A	0.39	0.40	0.62	0.28							Zbtb12	19kb 5' of CHST10	19kb 5' of CHST10
rs16839508	8.75128173908337e-05	1	196100239	0	0	rs16839508	C	T	0.16	0.09	0.23	0.09								70kb 5' of RP11-476B1.1	95kb 3' of KCNT2
rs11841518	8.70900182297898e-05	13	62671407	0	0	rs11841518	T	C	0.05	0.20	0.02	0.26				HRPEpiC				68kb 5' of LINC00358	682kb 5' of PCDH20
rs4565196	8.70804014957845e-05	5	157927984	0	0	rs4565196	G	A	0.10	0.15	0.01	0.12				Fibrobl,Myometr			RBP-Jkappa	RP11-32D16.1	195kb 3' of EBF1
rs7843613	8.70804014957845e-05	8	141059415	0	0	rs7843613	T	G	0.93	0.65	0.54	0.77			HepG2	HepG2	TCF4		4 altered motifs	TRAPPC9	TRAPPC9	intronic
rs9471999	8.70804014957814e-05	6	43023371	0	0	rs9471999	T	C	0.56	0.20	0.21	0.09			HMEC				NF-Y	KLC4	MRPL2	intronic
rs7745217	8.70804014957814e-05	6	119787115	0	0	rs7745217	C	T	0.62	0.86	0.66	0.93							Pax-5	116kb 5' of MAN1A1	116kb 5' of MAN1A1	intronic
rs17531257	8.70804014957814e-05	11	19861308	0	0	rs17531257	A	C	0.01	0.13	0.21	0.15							Gm397	NAV2	NAV2	intronic
rs1618036	8.64997631313652e-05	6	148825030	0	0	rs1618036	C	T	0.27	0.10	0.12	0.18				HCFaa			E4F1,Nrf-2,XBP-1	SASH1	SASH1	intronic
rs2866793	8.6437040625028e-05	4	106488559	0	0	rs2866793	G	C	0.75	0.82	0.93	0.87							Mxi1,Nkx2,Nkx3	ARHGEF38-IT1	ARHGEF38	intronic
rs2255336	8.6437040625028e-05	12	10532326	0	0	rs2255336	T	C	0.59	0.81	0.82	0.82							4 altered motifs	RP11-277P12.20	KLRC4-KLRK1	missense
rs6105279	8.6437040625028e-05	20	14478367	0	0	rs6105279	T	C	0.01	0.13	0.16	0.14			Huvec				4 altered motifs	MACROD2	MACROD2	intronic
rs1517861	8.64370406250264e-05	2	105300527	0	0	rs1517861	C	T	0.22	0.67	0.61	0.82				LNCaP			ERalpha-a,RXRA,TR4	19kb 3' of AC013402.5	63kb 3' of LOC284998
rs2141601	8.64370406250264e-05	3	152324110	0	0	rs2141601	T	G	0.25	0.11	0.05	0.15							PEBP	42kb 5' of RP11-788A4.1	141kb 3' of MBNL1
rs11923297	8.64370406250264e-05	3	152327018	0	0	rs11923297	C	T	0.22	0.11	0.06	0.15			H1, K562	WI-38				39kb 5' of RP11-788A4.1	143kb 3' of MBNL1
rs7646341	8.64370406250264e-05	3	152329006	0	0	rs7646341	G	A	0.19	0.11	0.06	0.15								37kb 5' of RP11-788A4.1	145kb 3' of MBNL1
rs196940	8.64370406250264e-05	17	62145728	0	0	rs196940	A	G	0.12	0.61	0.67	0.75							18 altered motifs	ERN1	ERN1	intronic
rs2983295	8.61000987163404e-05	20	23478792	0	0	rs2983295	T	C	0.23	0.43	0.21	0.54							Dbx1	2.1kb 3' of CST8	2.1kb 3' of CST8
rs9372190	8.61000987163402e-05	6	108889822	0	0	rs9372190	T	G	0.18	0.09	0.05	0.11							CEBPB,Egr-1	FOXO3	FOXO3	intronic
rs17643622	8.51953524503624e-05	7	13123408	0	0	rs17643622	G	C	0.14	0.14	0.04	0.21							4 altered motifs	18kb 5' of AC011288.2	393kb 3' of ARL4A
rs1537090	8.46806550086192e-05	21	28499343	0	0	rs1537090	C	T	0.90	0.81	0.80	0.72								161kb 5' of ADAMTS5	160kb 5' of ADAMTS5
rs638859	8.44671115908173e-05	1	42001444	0	0	rs638859	G	A	0.34	0.29	0.01	0.42				Fibrobl			8 altered motifs	RP11-486B10.3	HIVEP3	intronic
rs3888170	8.44671115908053e-05	2	101450679	0	0	rs3888170	A	G	0.71	0.30	0.55	0.16							Pou5f1	NPAS2	NPAS2	intronic
rs342189	8.40065837164626e-05	7	106309643	0	0	rs342189	C	T	0.91	0.95	2000-01-01	0.91				PANC-1			LUN-1	CTB-111H14.1	8kb 5' of FLJ36031
rs11743296	8.3899921017016e-05	5	158924083	0	0	rs11743296	G	A	0.06	0.12	0.00	0.17							21 altered motifs	29kb 5' of AC008703.2	31kb 5' of LOC285627
rs1864268	8.38969936101699e-06	2	61202169	0	0	rs1864268	C	G	0.04	0.15	0.11	0.12				Fibrobl			Foxc1,Foxj1	PUS10	PUS10	intronic
rs1909179	8.35840782811603e-05	12	30232732	0	0	rs1909179	C	T	0.80	0.86	0.76	0.87							CCNT2,GATA	121kb 5' of RP11-776A13.1	295kb 5' of TMTC1
rs12599533	8.35807765852397e-06	16	26313184	0	0	rs12599533	A	T	0.19	0.38	0.74	0.35							HDAC2,RFX5	16kb 5' of AC009158.1	164kb 3' of HS3ST4
rs10077929	8.3225972119618e-05	5	176697844	0	0	rs10077929	C	T	0.26	0.68	0.48	0.80			HMEC, NHEK, NHLF	pHTE,HNPCEpiC			5 altered motifs	NSD1	NSD1	intronic
rs4130774	8.31418405352334e-05	1	231106412	0	0	rs4130774	G	C	0.03	0.10	0.14	0.08						Montgomery_LCL	10 altered motifs	TTC13	TTC13	intronic
rs41463944	8.27174399456871e-05	4	182806718	0	0	rs41463944	T	G	0.12	0.07	0.31	0.08							BHLHE40,Maf	AC108142.1	253kb 3' of MGC45800
rs11120457	8.25697274670791e-05	1	215148219	0	0	rs11120457	C	G	0.29	0.15	0.01	0.17							Gm397,Mtf1,NF-AT	31kb 5' of KCNK2	31kb 5' of KCNK2
rs2800925	8.23651764654225e-05	1	209455786	0	0	rs2800925	G	A	0.03	0.20	0.08	0.25							DMRT1	43kb 5' of RP11-372M18.1	146kb 5' of LOC642587
rs920490	8.20201154813428e-05	3	148680108	0	0	rs920490	A	G	0.96	0.79	0.69	0.74							TFE	2.2kb 5' of RP11-680B3.2	29kb 5' of GYG1
rs8056422	8.18578529312667e-05	16	5734841	0	0	rs8056422	T	C	0.26	0.66	0.46	0.86							E2F,Mef2	RP11-420N3.2	334kb 5' of RBFOX1
rs10481602	8.09383324824893e-05	9	6623931	0	0	rs10481602	G	A	0.31	0.25	0.42	0.13			HepG2	Medullo				GLDC	GLDC	intronic
rs2003092	8.09383324824893e-05	17	62162777	0	0	rs2003092	A	G	0.71	0.39	0.29	0.24		K562	NHLF, HMEC, HepG2	Ishikawa,HMF,HMVEC-dLy-Neo	STAT3		AP-1,Bcl6b	ERN1	ERN1	intronic
rs2614191	8.09383324824854e-05	3	113269201	0	0	rs2614191	G	A	0.21	0.14	0.19	0.19							4 altered motifs	SIDT1	SIDT1	intronic
rs2994888	8.09383324824853e-05	13	25686069	0	0	rs2994888	T	C	0.24	0.37	0.38	0.31							Foxj2,Maf,TCF11::MafG	13kb 3' of PABPC3	13kb 3' of PABPC3
rs2994898	8.09383324824853e-05	13	25688985	0	0	rs2994898	T	C	0.18	0.37	0.38	0.31			HMEC, GM12878		PU1		Irf,Jundm2,THAP1	16kb 3' of PABPC3	16kb 3' of PABPC3
rs11564338	8.09383324824853e-05	18	25718176	0	0	rs11564338	C	T	0.23	0.19	0.17	0.30							5 altered motifs	CDH2	CDH2	intronic
rs10501015	8.09383324824762e-05	11	25586656	0	0	rs10501015	G	A	0.02	0.09	0.00	0.15							5 altered motifs	28kb 3' of AC015820.1	482kb 3' of LUZP2
rs10926464	8.09251866004644e-05	1	241512711	0	0	rs10926464	C	T	0.59	0.80	0.95	0.92							4 altered motifs	RGS7	RGS7	intronic
rs4146082	8.09251866004644e-05	2	161577525	0	0	rs4146082	G	T	0.17	0.17	0.31	0.07			NHLF, HSMM				Foxo,LUN-1	157kb 5' of Metazoa_SRP	227kb 5' of RBMS1
rs1453096	8.09251866004585e-05	7	158176488	0	0	rs1453096	G	A	0.49	0.86	0.92	0.89					CEBPB		SP1,Sox	PTPRN2	PTPRN2	intronic
rs17096724	8.09251866004585e-05	10	119499443	0	0	rs17096724	G	A	0.06	0.07	0.08	0.08							4 altered motifs	3.5kb 3' of RP11-328K15.1	190kb 3' of EMX2
rs4463305	8.0835379506252e-05	6	1918572	0	0	rs4463305	T	C	0.06	0.12	0.17	0.12			4 cell types				EBF,TEF	GMDS	GMDS	intronic
rs854911	8.0711177001751e-05	6	90131238	0	0	rs854911	A	G	0.24	0.22	0.45	0.17				FibroP,Adult_CD4_Th0			STAT	9.2kb 5' of RRAGD	9.2kb 5' of RRAGD
rs10511171	8.07111770017498e-05	3	98713265	0	0	rs10511171	A	G	0.24	0.14	0.06	0.18				52 cell types	CTCF,RAD21,SMC3		OTX	CTD-2021J15.1	93kb 5' of DCBLD2
rs7319903	8.07111770017498e-05	13	21779096	0	0	rs7319903	T	G	0.27	0.18	0.10	0.25							13 altered motifs	26kb 3' of MRP63	26kb 3' of MRP63
rs13259513	8.04783320201652e-05	8	1916127	0	0	rs13259513	T	G	0.42	0.32	0.42	0.27			HSMM	HMVEC-LLy,HMVEC-dNeo,WERI-Rb-1			Gfi1	3.4kb 5' of RP11-439C15.2	5.9kb 5' of KBTBD11
rs939815	8.03858760983733e-05	2	26791454	0	0	rs939815	A	C	0.49	0.77	0.91	0.74			H1	HSMM,HSMMtube			4 altered motifs	C2orf70	C2orf70	intronic
rs4245713	8.03181111784271e-05	1	202778261	0	0	rs4245713	G	A	0.60	0.87	0.83	0.87		K562, HepG2, Huvec	HSMM, H1, NHEK				MZF1::1-4	KDM5B	711bp 5' of KDM5B
rs220376	8.02469058416078e-05	16	3328518	0	0	rs220376	G	T	0.32	0.35	0.03	0.26							HNF1,HP1-site-factor	ZNF263	5kb 5' of ZNF263
rs220382	8.02469058416078e-05	16	3346229	0	0	rs220382	G	T	0.07	0.31	0.03	0.25				Hepatocytes			4 altered motifs	ZNF263	2.6kb 3' of TIGD7
rs4665026	8.02469058416057e-05	2	159984702	0	0	rs4665026	G	A	0.36	0.22	0.05	0.13							5 altered motifs	TANC1	TANC1	intronic
rs220379	8.02469058416057e-05	16	3339435	0	0	rs220379	G	C	0.50	0.36	0.04	0.25				GM19240,Melano				ZNF263	ZNF263	missense
rs2794841	7.98979702287046e-05	1	237989980	0	0	rs2794841	C	A	0.07	0.27	0.56	0.19							CDP,Pdx1,Pou3f1	RYR2	RYR2	intronic
rs1229982	7.97477629258211e-05	4	100243932	0	0	rs1229982	T	G	0.50	0.77	0.95	0.81								1.4kb 5' of ADH1B	1.4kb 5' of ADH1B
rs9394699	7.96524439998083e-05	6	40449290	0	0	rs9394699	G	A	0.49	0.14	0.21	0.05								LRFN2	LRFN2	intronic
rs17101094	7.96524439998083e-05	14	63808684	0	0	rs17101094	T	G	0.13	0.06	0.17	0.10								23kb 5' of GPHB5	24kb 5' of GPHB5
rs1420421	7.9652443999806e-05	7	37173048	0	0	rs1420421	T	C	0.29	0.17	0.15	0.16							Hand1,TATA	ELMO1	ELMO1	intronic
rs10772392	7.92644050274016e-05	12	11111445	0	0	rs10772392	C	T	0.44	0.84	0.94	0.88							Cdx2	PRR4	PRH1-PRR4	intronic
rs10507864	7.92644050273995e-05	13	77985763	0	0	rs10507864	C	T	0.16	0.19	0.07	0.11								85kb 5' of MYCBP2	85kb 5' of MYCBP2
rs10835101	7.92206989213395e-05	11	27034956	0	0	rs10835101	C	T	0.22	0.14	0.04	0.19							Pax-4,ZBTB33	16kb 3' of FIBIN	16kb 3' of FIBIN
rs4077949	7.90753169596048e-05	2	192799136	0	0	rs4077949	A	G	0.35	0.24	0.06	0.20							TR4	AC098617.2	16kb 3' of TMEFF2
rs2158623	7.90753169596048e-05	7	28143490	0	0	rs2158623	G	T	0.89	0.82	0.82	0.77			4 cell types	Fibrobl,Adult_CD4_Th0			TFIIA	JAZF1	JAZF1	intronic
rs4077948	7.90753169596016e-05	2	192798959	0	0	rs4077948	A	G	0.31	0.23	0.05	0.20							5 altered motifs	AC098617.2	16kb 3' of TMEFF2
rs160197	7.90753169596016e-05	16	77760157	0	0	rs160197	T	C	0.42	0.67	0.66	0.71						Stranger_LCL		NUDT7	NUDT7	intronic
rs12705678	7.87635254864395e-05	7	109987423	0	0	rs12705678	G	A	0.09	0.13	0.18	0.25				4 cell types			4 altered motifs	85kb 3' of AC003088.1	316kb 3' of IMMP2L
rs960068	7.78686600811976e-05	9	112104610	0	0	rs960068	T	G	0.14	0.14	0.23	0.26			NHEK	Adult_CD4_Th0			AP-1,NRSF,Pax-5	18kb 3' of Y_RNA	22kb 5' of EPB41L4B
rs10130040	7.78686600811976e-05	14	74713682	0	0	rs10130040	A	C	0.33	0.81	0.70	0.83								VSX2	VSX2	intronic
rs2746068	7.78686600811953e-05	1	192852983	0	0	rs2746068	T	C	0.37	0.67	0.83	0.69							TAL1	7.9kb 5' of 7SK	72kb 3' of RGS2
rs17802854	7.78686600811953e-05	9	112107371	0	0	rs17802854	G	A	0.20	0.14	0.23	0.26			HepG2, NHEK, HMEC	HMEC			HNF4	20kb 3' of Y_RNA	24kb 5' of EPB41L4B
rs7011932	7.76831671643233e-05	8	141046622	0	0	rs7011932	T	C	0.94	0.67	0.55	0.78							FXR,Nkx2	TRAPPC9	TRAPPC9	intronic
rs10172951	7.73889411584428e-05	2	15079571	0	0	rs10172951	A	G	0.28	0.08	0.16	0.10							4 altered motifs	32kb 5' of AC068286.1	227kb 3' of NBAS
rs10257460	7.73889411584428e-05	7	37185435	0	0	rs10257460	A	G	0.43	0.81	0.85	0.84			HepG2	Gliobla			OTX	ELMO1	ELMO1	intronic
rs4764758	7.73889411584428e-05	12	101237883	0	0	rs4764758	A	G	0.86	0.86	0.79	0.82								ANO4	ANO4	intronic
rs6101893	7.73889411584428e-05	20	38829245	0	0	rs6101893	C	T	0.48	0.18	0.30	0.16							Pou5f1	74kb 3' of RP1-191L6.2	485kb 3' of MAFB
rs17571739	7.6936028947614e-05	17	44032915	0	0	rs17571739	T	A,C,G	0.02	0.19	0.00	0.23				HMEC	PAX5C20			MAPT	MAPT	intronic
rs12599327	7.6801551646389e-05	16	77744523	0	0	rs12599327	G	C	0.30	0.20	0.08	0.20							Nkx2,Nkx3	241bp 3' of AC092724.1	12kb 5' of NUDT7
rs13398213	7.66578308967225e-05	2	101065099	0	0	rs13398213	G	A	0.21	0.20	0.59	0.20							Mxi1,RFX5,SREBP	22kb 5' of NMS	22kb 5' of NMS
rs4876693	7.66578308967225e-05	8	118002123	0	0	rs4876693	A	G	0.20	0.18	0.15	0.33							Zfp187	SLC30A8	SLC30A8	intronic
rs266206	7.66578308967179e-05	2	108067801	0	0	rs266206	T	C	0.99	0.83	0.93	0.73							GR	AC096669.2	372kb 3' of LOC729121
rs2824898	7.66578308967179e-05	21	19891642	0	0	rs2824898	T	C	0.25	0.24	0.24	0.27							4 altered motifs	33kb 5' of AL109763.1	116kb 5' of TMPRSS15
rs2824899	7.66578308967179e-05	21	19891688	0	0	rs2824899	T	C	0.25	0.24	0.24	0.27							Maf	33kb 5' of AL109763.1	116kb 5' of TMPRSS15
rs1740178	7.66578308967179e-05	21	19893998	0	0	rs1740178	G	A	0.30	0.25	0.24	0.27							4 altered motifs	35kb 5' of AL109763.1	118kb 5' of TMPRSS15
rs13416322	7.66578308967176e-05	2	101052583	0	0	rs13416322	C	T	0.19	0.19	0.59	0.20								18kb 5' of CHST10	18kb 5' of CHST10
rs13383638	7.66578308967176e-05	2	101064643	0	0	rs13383638	A	G	0.20	0.20	0.59	0.20				H9ES,H7-hESC,WERI-Rb-1			AP-1	22kb 5' of NMS	22kb 5' of NMS
rs10204004	7.66578308967176e-05	2	101065377	0	0	rs10204004	C	T	0.20	0.20	0.59	0.20							GATA,Irf	22kb 5' of NMS	22kb 5' of NMS
rs257699	7.61808785264215e-05	5	66134711	0	0	rs257699	T	C	0.18	0.19	0.44	0.17								MAST4	MAST4	intronic
rs257700	7.61808785264215e-05	5	66136622	0	0	rs257700	C	T	0.18	0.19	0.43	0.17			4 cell types	16 cell types	12 bound proteins		Sin3Ak-20,VDR	MAST4	MAST4	intronic
rs7734924	7.61808785264176e-05	5	114642041	0	0	rs7734924	G	A	0.24	0.26	0.51	0.17			NHEK, H1				RREB-1	9.5kb 5' of CCDC112	9.6kb 5' of CCDC112
rs2080558	7.61808785264176e-05	9	128860704	0	0	rs2080558	A	C	0.85	0.95	0.58	0.91								RP11-343J18.2	131kb 3' of PBX3
rs12137590	7.57150210504087e-05	1	101772220	0	0	rs12137590	G	A	0.21	0.44	0.24	0.35							4 altered motifs	17kb 5' of RP11-157N3.1	65kb 3' of S1PR1
rs10211458	7.54466483458939e-05	2	49353994	0	0	rs10211458	T	C	0.28	0.35	0.50	0.25								FSHR	FSHR	intronic
rs12477795	7.54466483458939e-05	2	49357674	0	0	rs12477795	T	A	0.27	0.32	0.48	0.23							Hbp1,Sox	FSHR	FSHR	intronic
rs1157876	7.54466483458939e-05	2	49370358	0	0	rs1157876	C	T	0.28	0.35	0.49	0.30								FSHR	FSHR	intronic
rs10495963	7.54466483458939e-05	2	49391013	0	0	rs10495963	T	C	0.11	0.27	0.26	0.28			H1				DBP,Maf,PU.1	9.3kb 5' of FSHR	9.3kb 5' of FSHR
rs1347098	7.54466483458939e-05	2	157400828	0	0	rs1347098	A	C	0.70	0.70	0.77	0.69							GCNF	GPD2	GPD2	intronic
rs7340471	7.54466483458939e-05	2	222432320	0	0	rs7340471	T	C	0.19	0.17	0.00	0.24				HAEpiC			Pax-4	EPHA4	EPHA4	intronic
rs11063611	7.54466483458939e-05	12	5415733	0	0	rs11063611	G	T	0.03	0.14	0.20	0.22			HSMM	H7-hESC				RP11-1038A11.3	126kb 5' of NTF3
rs11172932	7.54466483458939e-05	12	59579072	0	0	rs11172932	A	G	0.20	0.26	0.18	0.21							Gbx1	121kb 3' of RP11-150C16.1	265kb 5' of LRIG3
rs11172934	7.54466483458939e-05	12	59580849	0	0	rs11172934	T	A	0.24	0.26	0.19	0.21							4 altered motifs	123kb 3' of RP11-150C16.1	267kb 5' of LRIG3
rs8051660	7.54466483458939e-05	16	7203953	0	0	rs8051660	G	A	0.36	0.22	0.01	0.22							Evi-1,GATA,p300	RBFOX1	RBFOX1	intronic
rs2680601	7.52952057311779e-05	8	4137990	0	0	rs2680601	C	G	0.06	0.15	0.03	0.22							DMRT4,Pbx-1,ZEB1	CSMD1	CSMD1	intronic
rs2055729	7.5279433434131e-05	8	9792662	0	0	rs2055729	G	A	0.26	0.70	0.36	0.70				ProgFib			4 altered motifs	3.3kb 5' of snoU13	32kb 5' of MIR124-1
rs4868479	7.52794334341279e-05	5	174544585	0	0	rs4868479	T	G	0.56	0.34	0.69	0.31							Cdx2,Hoxc10,Hoxc9	122kb 5' of CTC-281M20.1	323kb 3' of DRD1
rs9646824	7.50659980676584e-05	2	196002231	0	0	rs9646824	A	C	0.08	0.24	0.32	0.12							4 altered motifs	111kb 5' of AC010983.1	519kb 5' of SLC39A10
rs2130343	7.50659980676579e-05	2	196012083	0	0	rs2130343	C	T	0.08	0.25	0.32	0.13							4 altered motifs	121kb 5' of AC010983.1	509kb 5' of SLC39A10
rs3912874	7.50313590109374e-05	10	66571457	0	0	rs3912874	C	T	0.26	0.23	0.33	0.18							TFII-I	91kb 3' of RP11-179K3.2	14kb 5' of ANXA2P3
rs963998	7.42782554646191e-05	11	4062803	0	0	rs963998	T	C	0.02	0.25	0.32	0.35							E2F,Pbx3,Pou2f2	STIM1	STIM1	intronic
rs241772	7.37396390640884e-05	17	26607720	0	0	rs241772	T	C	0.16	0.25	0.01	0.33							4 altered motifs	4.1kb 5' of AC061975.8	FLJ40504	intronic
rs16878649	7.36199346602063e-05	7	15975614	0	0	rs16878649	T	C	0.09	0.13	0.12	0.08							4 altered motifs	94kb 5' of AC006041.1	152kb 3' of ISPD
rs1950009	7.36199346602063e-05	7	16003214	0	0	rs1950009	C	T	0.15	0.14	0.11	0.08			Huvec				DMRT5,DMRT7,STAT	121kb 5' of AC006041.1	124kb 3' of ISPD
rs1528138	7.36199346602063e-05	7	16004425	0	0	rs1528138	T	C	0.15	0.15	0.12	0.08							YY1	122kb 5' of AC006041.1	123kb 3' of ISPD
rs17167897	7.36199346601981e-05	7	14164865	0	0	rs17167897	T	C	0.15	0.09	0.19	0.08							6 altered motifs	20kb 3' of DGKB	20kb 3' of DGKB
rs17750676	7.30985085119212e-05	9	115657159	0	0	rs17750676	T	C	0.10	0.13	0.13	0.19			GM12878	10 cell types			AP-1,Ncx	4kb 5' of SLC46A2	4kb 5' of SLC46A2
rs17200147	7.30985085119212e-05	16	54504420	0	0	rs17200147	C	T	0.01	0.07	0.00	0.15								79kb 3' of AC079412.1	184kb 5' of IRX3
rs17213336	7.3020158479572e-05	3	98713480	0	0	rs17213336	C	T	0.11	0.12	0.06	0.18								CTD-2021J15.1	93kb 5' of DCBLD2
rs7163730	7.30201584795694e-05	15	78814681	0	0	rs7163730	A	G	0.23	0.44	0.40	0.23				Myometr			Sox	AGPHD1	AGPHD1	intronic
rs9910456	7.30201584795694e-05	17	10138313	0	0	rs9910456	C	G	0.94	0.83	0.69	0.77							GR	36kb 5' of GAS7	36kb 5' of GAS7
rs3806015	7.29255217785858e-05	6	70795530	0	0	rs3806015	G	A	0.39	0.25	0.27	0.11							DMRT5,E2A,RP58	COL19A1	COL19A1	intronic
rs980427	7.29255217785858e-05	8	127980936	0	0	rs980427	C	T	0.03	0.19	0.02	0.08			HMEC, HepG2, H1	10 cell types				PCAT1	410kb 5' of FAM84B
rs10500791	7.29255217785858e-05	11	14088083	0	0	rs10500791	A	T	0.01	0.09	0.12	0.08				HMVEC-LLy,HMVEC-dLy-Ad,HMVEC-dNeo			5 altered motifs	68kb 5' of RN5S332	SPON1	intronic
rs17611141	7.29255217785788e-05	6	26428062	0	0	rs17611141	T	G	0.04	0.03	0.00	0.05							ZEB1	13kb 3' of BTN3A1	BTN2A3	intronic
rs11628539	7.29255217785788e-05	14	73008178	0	0	rs11628539	A	T	0.02	0.11	0.07	0.10							Hdx,Pou3f2	RGS6	RGS6	intronic
rs979790	7.28559009648469e-05	16	71665985	0	0	rs979790	A	T	0.90	0.93	0.99	0.83							DMRT2,Pou3f2	MARVELD3	MARVELD3	intronic
rs802416	7.28559009648347e-05	7	90624416	0	0	rs802416	A	G	0.70	0.79	0.77	0.77							VDR	CDK14	CDK14	intronic
rs1978947	7.26823657529131e-05	11	20086764	0	0	rs1978947	T	G	0.14	0.38	0.56	0.35			H1	H9ES,H7-hESC,NT2-D1			Foxj2,Pax-4,ZEB1	NAV2	NAV2	intronic
rs9323650	7.26823657529131e-05	14	78150336	0	0	rs9323650	C	T	0.14	0.15	0.29	0.15							5 altered motifs	ALKBH1	ALKBH1	intronic
rs2436630	7.21875558007922e-05	12	109562460	0	0	rs2436630	G	A	0.51	0.27	0.34	0.23							6 altered motifs	RP11-443D10.3	14kb 3' of UNG
rs2368419	7.21875558007855e-05	2	184130941	0	0	rs2368419	G	A	0.15	0.16	0.16	0.25							Pax-5,TATA,TBX5	105kb 3' of NUP35	105kb 3' of NUP35
rs1242502	7.20423210194125e-05	17	17381764	0	0	rs1242502	T	C	0.57	0.63	0.24	0.73		5 cell types	4 cell types				4 altered motifs	MED9	MED9	intronic
rs3846329	7.20052698239583e-05	4	149229338	0	0	rs3846329	G	T	0.16	0.27	0.27	0.20								NR3C2	NR3C2	intronic
rs1868467	7.19604468361439e-05	16	77743637	0	0	rs1868467	T	C	0.30	0.20	0.08	0.20								560bp 5' of AC092724.1	13kb 5' of NUDT7
rs1898663	7.15529104770618e-05	7	47163756	0	0	rs1898663	G	A	0.62	0.47	0.46	0.34							Cdx,Hoxa3,SMC3	45kb 5' of AC004870.3	151kb 3' of TNS3
rs16855567	7.12863327436049e-05	3	170670279	0	0	rs16855567	C	T	0.16	0.10	0.00	0.10							ATF3,E2F,Pax-1	42kb 3' of U1	44kb 5' of EIF5A2
rs17450234	7.11156607255716e-05	10	8225254	0	0	rs17450234	C	T	0.00	0.07	0.00	0.13			4 cell types	24 cell types			Pou5f1,Sox	76kb 3' of GS1-756B1.2	108kb 3' of GATA3
rs16903966	7.08324984438092e-05	5	38414330	0	0	rs16903966	T	C	0.12	0.09	0.23	0.19			NHLF				8 altered motifs	EGFLAM	EGFLAM	intronic
rs10895193	7.08324984438092e-05	11	101631933	0	0	rs10895193	G	A	0.47	0.36	0.78	0.25				HeLa-S3	AP2GAMMA			TRPC6	129kb 3' of ANGPTL5
rs17171713	7.08324984438066e-05	7	40497278	0	0	rs17171713	G	A	0.56	0.35	0.03	0.21							Eomes,Pax-4	C7orf10	C7orf10	intronic
rs2830703	7.08324984438066e-05	21	28485978	0	0	rs2830703	T	C	0.88	0.80	0.79	0.71			NHEK, HMEC					147kb 5' of ADAMTS5	147kb 5' of ADAMTS5
rs10964856	7.04240587371453e-05	9	21131785	0	0	rs10964856	A	G	0.07	0.15	0.21	0.08							4 altered motifs	8.8kb 3' of IFNW1	8.8kb 3' of IFNW1
rs3804619	7.02369267161098e-05	7	130352066	0	0	rs3804619	A	T	0.15	0.16	0.10	0.24			4 cell types	Melano			FXR,STAT	COPG2	COPG2
rs1231731	7.02369267161074e-05	1	192836747	0	0	rs1231731	C	T	0.93	0.73	0.82	0.72							Dlx2,Dlx5,Nkx6-2	8.1kb 3' of 7SK	55kb 3' of RGS2
rs1231764	7.02369267161074e-05	1	192845334	0	0	rs1231764	A	T	0.93	0.73	0.83	0.71							Foxp3,ZBTB33	218bp 5' of 7SK	64kb 3' of RGS2
rs6803641	7.02369267161074e-05	3	148683977	0	0	rs6803641	C	T	0.95	0.83	0.68	0.74							Arid5a,MIF-1,YY1	6.1kb 5' of RP11-680B3.2	25kb 5' of GYG1
rs12514378	7.02369267161074e-05	5	61011200	0	0	rs12514378	T	C	0.42	0.21	0.10	0.20							HNF6	C5orf64	8.8kb 3' of C5orf64
rs1242499	7.0189492644124e-05	17	17379267	0	0	rs1242499	A	C	0.58	0.63	0.25	0.73				CD20+			RXRA	1kb 5' of MED9	1kb 5' of MED9
rs1242500	7.0189492644124e-05	17	17379382	0	0	rs1242500	C	T	0.58	0.63	0.25	0.73				ProgFib			Evi-1,Mef2,TCF12	917bp 5' of MED9	916bp 5' of MED9
rs241786	7.01894926441245e-05	17	26566036	0	0	rs241786	G	C	0.16	0.28	0.01	0.34			K562	K562	GATA1		ATF3	7.4kb 3' of CTD-2008P7.8	8.4kb 5' of PPY2
rs10177805	6.96159199331269e-06	2	235425433	0	0	rs10177805	T	C	0.90	0.96	0.57	0.94							5 altered motifs	20kb 5' of ARL4C	20kb 5' of ARL4C
rs4871528	6.87639908175063e-05	8	120712611	0	0	rs4871528	A	G	0.62	0.52	0.39	0.42							LBP-9,TCF12	11kb 3' of 7SK	30kb 3' of TAF2
rs7012791	6.87639908175063e-05	8	120719691	0	0	rs7012791	A	G	0.63	0.52	0.40	0.42				HA-sp	CTCF		DMRT5,Sox	4.4kb 3' of 7SK	23kb 3' of TAF2
rs13253139	6.87639908175063e-05	8	120730465	0	0	rs13253139	G	T	0.62	0.52	0.39	0.41				H7-hESC,HRPEpiC			Foxj2,Mrg1::Hoxa9,Pou2f2	6.1kb 5' of 7SK	13kb 3' of TAF2
rs6997976	6.87639908175063e-05	8	120734284	0	0	rs6997976	C	G	0.62	0.52	0.40	0.41			4 cell types	LNCaP,HCF,PANC-1	5 bound proteins		Ets,Hmx	8.7kb 3' of TAF2	8.7kb 3' of TAF2
rs13258681	6.84269885205288e-05	8	124714722	0	0	rs13258681	T	C	0.22	0.22	0.18	0.30							9 altered motifs	ANXA13	ANXA13	intronic
rs11711610	6.836181176431e-05	3	73573357	0	0	rs11711610	C	T	0.19	0.26	0.14	0.34			NHLF				5 altered motifs	PDZRN3	PDZRN3	intronic
rs1433731	6.82011455915279e-05	6	40454408	0	0	rs1433731	T	G	0.48	0.24	0.28	0.11							4 altered motifs	LRFN2	LRFN2	intronic
rs10498964	6.82011455915279e-05	12	95930268	0	0	rs10498964	T	C	0.11	0.09	0.22	0.09							8 altered motifs	USP44	USP44	intronic
rs1537089	6.82011455915273e-05	21	28499328	0	0	rs1537089	A	C	0.88	0.80	0.80	0.72							BDP1,Pax-5	160kb 5' of ADAMTS5	160kb 5' of ADAMTS5
rs2660635	6.8181651493832e-05	1	209482201	0	0	rs2660635	G	A	0.03	0.20	0.07	0.25								17kb 5' of RP11-372M18.1	120kb 5' of LOC642587
rs2564848	6.77287364908535e-05	14	37352231	0	0	rs2564848	T	C	0.71	0.82	0.50	0.89							5 altered motifs	SLC25A21	SLC25A21	intronic
rs17717639	6.77287364908492e-05	7	13500758	0	0	rs17717639	T	G	0.37	0.25	0.23	0.26							ERalpha-a,MIF-1	AC011288.2	430kb 3' of ETV1
rs6499530	6.77287364908492e-05	16	71723089	0	0	rs6499530	G	C	0.78	0.91	0.99	0.83							Msx-1	PHLPP2	PHLPP2	intronic
rs2256935	6.76510132610179e-05	4	179459512	0	0	rs2256935	G	A	0.37	0.82	0.89	0.80							Maf,p300	132kb 3' of RN5S173	548kb 3' of LOC285501
rs10958698	6.73933610617455e-05	8	41641075	0	0	rs10958698	C	T	0.11	0.27	0.16	0.39							PU.1	ANK1	ANK1	intronic
rs10459200	6.70952072038801e-05	12	101231571	0	0	rs10459200	G	T	0.86	0.86	0.79	0.81							AIRE,Nkx3,TBX5	ANO4	ANO4	intronic
rs1868466	6.70952072038801e-05	16	77743558	0	0	rs1868466	A	C	0.30	0.20	0.08	0.20							Pou1f1,Pou2f2	639bp 5' of AC092724.1	13kb 5' of NUDT7
rs2241064	6.70952072038761e-05	9	125680547	0	0	rs2241064	C	T	0.36	0.65	0.27	0.85							7 altered motifs	ZBTB26	ZBTB26
rs10515577	6.70609675871964e-05	5	146222814	0	0	rs10515577	T	G	0.15	0.18	0.35	0.09							4 altered motifs	PPP2R2B	PPP2R2B	intronic
rs10991165	6.69435253711017e-05	9	106973498	0	0	rs10991165	C	T	0.83	0.43	0.16	0.57							13 altered motifs	70kb 3' of SMC2	70kb 3' of SMC2
rs16914051	6.68785962196145e-05	9	28943416	0	0	rs16914051	C	T	0.17	0.21	0.18	0.17			H1				6 altered motifs	54kb 5' of MIR873	54kb 5' of MIR873	intronic
rs7600486	6.6878596219606e-05	2	69208834	0	0	rs7600486	C	T	0.75	0.25	0.57	0.15				A549			6 altered motifs	727bp 3' of GKN1	721bp 3' of GKN1
rs11025961	6.6878596219606e-05	11	21210644	0	0	rs11025961	A	G	0.15	0.20	0.48	0.13								NELL1	NELL1	intronic
rs3752310	6.6878596219606e-05	20	18286130	0	0	rs3752310	T	C	0.10	0.12	0.03	0.13				Ishikawa				ZNF133	ZNF133	intronic
rs849778	6.64906965136246e-05	7	12644334	0	0	rs849778	G	T	0.76	0.91	2000-01-01	0.91			K562	PANC-1			RREB-1	SCIN	SCIN	intronic
rs11780970	6.64906965136244e-05	8	3961865	0	0	rs11780970	G	A	0.08	0.06	0.06	0.09			HepG2				5 altered motifs	CSMD1	CSMD1	intronic
rs7104516	6.6423512552259e-05	11	101668066	0	0	rs7104516	T	C	0.08	0.33	0.66	0.19			NHLF				Maf,ZNF263	TRPC6	93kb 3' of ANGPTL5
rs10895200	6.6423512552259e-05	11	101679202	0	0	rs10895200	T	C	0.07	0.32	0.66	0.19							6 altered motifs	TRPC6	82kb 3' of ANGPTL5
rs6104686	6.62334072285333e-05	20	10976618	0	0	rs6104686	T	C	0.24	0.10	0.19	0.09							DMRT7	32kb 5' of C20orf187	271kb 3' of LOC339593
rs9513128	6.62334072285313e-05	13	97035298	0	0	rs9513128	T	C	2000-01-01	0.94	2000-01-01	0.92							Egr-1,Maf,Ncx	HS6ST3	HS6ST3	intronic
rs10519899	6.62334072285313e-05	15	34273904	0	0	rs10519899	G	C	0.25	0.07	0.21	0.14								AVEN	CHRM5	intronic
rs2146757	6.62055871130519e-05	6	65586419	0	0	rs2146757	A	G	0.55	0.75	0.72	0.74							9 altered motifs	EYS	EYS	intronic
rs3783332	6.62055871130519e-05	14	100586757	0	0	rs3783332	A	G	0.93	0.79	0.81	0.74				Th1			KAP1	EVL	EVL	intronic
rs13411450	6.53138572800981e-05	2	15084108	0	0	rs13411450	T	C	0.29	0.09	0.16	0.10					MAFK		CEBPB,CEBPD,Hdx	36kb 5' of AC068286.1	223kb 3' of NBAS
rs715121	6.53138572800959e-05	2	15082832	0	0	rs715121	T	C	0.29	0.09	0.16	0.10							4 altered motifs	35kb 5' of AC068286.1	224kb 3' of NBAS
rs319221	6.53138572800959e-05	5	146251057	0	0	rs319221	T	C	0.41	0.22	0.33	0.09			H1	Fibrobl			5 altered motifs	PPP2R2B	PPP2R2B	intronic
rs9791179	6.53138572800959e-05	6	106254835	0	0	rs9791179	G	T	0.46	0.24	0.26	0.28			K562				AP-3	97kb 5' of 7SK	279kb 5' of PRDM1
rs7809620	6.53138572800959e-05	7	40489083	0	0	rs7809620	C	T	0.11	0.23	0.03	0.17							Pax-6,TATA	C7orf10	C7orf10	intronic
rs1329028	6.5298795863654e-05	9	23687097	0	0	rs1329028	C	G	0.86	0.80	0.91	0.80			HSMM, NHEK, HMEC	HSMM,NH-A,NHLF				3kb 3' of ELAVL2	3kb 3' of ELAVL2
rs1769557	6.5298795863654e-05	14	48760731	0	0	rs1769557	A	G	0.31	0.31	0.22	0.14							Evi-1,Pbx-1	50kb 3' of U6	497kb 5' of LOC100506433
rs1660208	6.5298795863654e-05	14	48760798	0	0	rs1660208	A	G	0.31	0.31	0.22	0.14							Irf	50kb 3' of U6	497kb 5' of LOC100506433
rs1660230	6.5298795863654e-05	14	48772401	0	0	rs1660230	C	A	0.34	0.31	0.22	0.14							AIRE,FAC1	38kb 3' of U6	508kb 5' of LOC100506433
rs4789753	6.5298795863654e-05	17	80092131	0	0	rs4789753	T	C	0.71	0.85	0.93	0.79			4 cell types	21 cell types	GR,STAT3		BRCA1,Foxj2,Sin3Ak-20	CCDC57	CCDC57	intronic
rs1660218	6.52987958636539e-05	14	48765164	0	0	rs1660218	G	A	0.31	0.31	0.22	0.14							GATA,VDR	45kb 3' of U6	501kb 5' of LOC100506433
rs1769526	6.52987958636539e-05	14	48772929	0	0	rs1769526	C	T	0.30	0.31	0.22	0.14							SRF	37kb 3' of U6	509kb 5' of LOC100506433
rs17215110	6.51662399171375e-05	13	74120295	0	0	rs17215110	A	C	0.17	0.05	0.00	0.12			NHEK, HMEC				Nkx2,TATA	LINC00393	140kb 3' of KLF12
rs17332525	6.49329161896734e-05	8	3959179	0	0	rs17332525	T	C	0.07	0.07	0.06	0.11			HepG2		4 bound proteins			CSMD1	CSMD1	intronic
rs17332560	6.49329161896734e-05	8	3959728	0	0	rs17332560	T	C	0.10	0.07	0.07	0.10			HepG2				5 altered motifs	CSMD1	CSMD1	intronic
rs17404503	6.49329161896734e-05	8	3961579	0	0	rs17404503	G	C	0.09	0.06	0.07	0.10			HepG2		4 bound proteins		Nkx2	CSMD1	CSMD1	intronic
rs3857946	6.49329161896734e-05	8	125606254	0	0	rs3857946	C	T	0.00	0.03	0.18	0.08			GM12878, Huvec	PanIslets,Urothelia,HMVEC-dBl-Ad				MTSS1	MTSS1	intronic
rs7107674	6.49329161896734e-05	11	20610843	0	0	rs7107674	C	T	0.16	0.23	0.41	0.15							NF-kappaB	10kb 5' of SLC6A5	10kb 5' of SLC6A5
rs625685	6.49329161896734e-05	11	93574038	0	0	rs625685	G	A	0.38	0.85	0.85	0.83							Maf	VSTM5	C11orf90	intronic
rs11952757	6.49329161896701e-05	5	169573834	0	0	rs11952757	G	A	0.18	0.07	0.04	0.09								37kb 3' of FOXI1	37kb 3' of FOXI1
rs41506844	6.49329161896701e-05	6	90957803	0	0	rs41506844	T	C	0.04	0.14	0.36	0.10							CEBPD,Sox	BACH2	BACH2	intronic
rs10881759	6.49329161896701e-05	10	91923501	0	0	rs10881759	G	A	0.13	0.25	0.74	0.12			NHLF					7SK	323kb 3' of LOC643529
rs17078341	6.49246232253464e-05	6	148731834	0	0	rs17078341	A	G	0.17	0.18	0.32	0.18							4 altered motifs	SASH1	SASH1	intronic
rs684792	6.49246232253457e-05	11	100475009	0	0	rs684792	C	T	0.78	0.78	0.91	0.75								38kb 3' of Metazoa_SRP	83kb 5' of ARHGAP42
rs11265378	6.49241593251595e-05	1	160342944	0	0	rs11265378	G	A	0.17	0.16	0.28	0.15							Irf	305bp 3' of NHLH1	305bp 3' of NHLH1
rs1023916	6.36970118409816e-05	5	178083799	0	0	rs1023916	G	A	0.04	0.25	0.33	0.32							4 altered motifs	23kb 5' of RP11-281O15.3	30kb 5' of CLK4
rs10014168	6.36970118409793e-05	4	83566117	0	0	rs10014168	C	G	0.76	0.74	0.64	0.72			HMEC, HSMM, NHEK					SCD5	SCD5	intronic
rs11887847	6.35215590514755e-05	2	15074706	0	0	rs11887847	A	G	0.29	0.09	0.16	0.10							4 altered motifs	27kb 5' of AC068286.1	232kb 3' of NBAS
rs319215	6.35215590514755e-05	5	146255753	0	0	rs319215	G	A	0.42	0.22	0.35	0.11			H1					PPP2R2B	PPP2R2B	intronic
rs2541074	6.35215590514755e-05	7	37166887	0	0	rs2541074	G	T	0.43	0.18	0.15	0.16							PLZF	ELMO1	ELMO1	intronic
rs12551129	6.35215590514725e-05	9	112133083	0	0	rs12551129	C	T	0.09	0.12	0.17	0.18								4.7kb 3' of RP11-18A3.4	4.9kb 3' of PTPN3
rs3793569	6.35215590514725e-05	9	112148314	0	0	rs3793569	A	G	0.09	0.12	0.23	0.18		GM12878					CACD	PTPN3	PTPN3	intronic
rs1356003	6.35215590514725e-05	12	101235646	0	0	rs1356003	A	G	0.86	0.86	0.79	0.82							Sox	ANO4	ANO4	intronic
rs1105887	6.35215590514725e-05	12	101250915	0	0	rs1105887	A	G	0.80	0.86	0.78	0.81							GR	RP11-263E1.1	ANO4	intronic
rs12656917	6.28348941166507e-05	5	68302557	0	0	rs12656917	T	G	0.51	0.79	0.61	0.78							CEBPB	RP11-141O11.2	87kb 5' of SLC30A5
rs11743702	6.25215037748219e-05	5	60994828	0	0	rs11743702	G	A	0.25	0.20	0.09	0.21							Mef2,TATA,TCF4	C5orf64	C5orf64	intronic
rs17023157	6.25144121492072e-05	3	29322067	0	0	rs17023157	C	T	0.62	0.67	0.42	0.82		7 cell types		HMEC,HCPEpiC	KAP1,ZNF263		LBP-1,ZID	RBMS3-AS3	734bp 5' of RBMS3
rs17462698	6.23954007535523e-05	1	83348951	0	0	rs17462698	G	A	0.05	0.16	0.03	0.28								20kb 5' of RP4-601K24.1	891kb 3' of LPHN2
rs783032	6.23492683363066e-05	15	31464127	0	0	rs783032	T	C	0.76	0.81	0.89	0.73				8 cell types			BDP1,MZF1::1-4,Pou2f2	11kb 5' of TRPM1	70kb 5' of TRPM1
rs12763487	6.16830189145423e-05	10	12490818	0	0	rs12763487	A	G	0.18	0.14	0.26	0.22			5 cell types	52 cell types	23 bound proteins		17 altered motifs	CAMK1D	CAMK1D	intronic
rs7128099	6.16830189145423e-05	11	20356444	0	0	rs7128099	G	A	0.46	0.71	0.29	0.83								29kb 5' of HTATIP2	29kb 5' of HTATIP2
rs1913594	6.16830189145423e-05	12	101223053	0	0	rs1913594	T	A	0.86	0.86	0.79	0.81							COMP1,GATA,HNF1	ANO4	ANO4	intronic
rs1868468	6.1683018914536e-05	16	77743758	0	0	rs1868468	G	T	0.28	0.19	0.08	0.20							HNF1	439bp 5' of AC092724.1	13kb 5' of NUDT7
rs2200866	6.1683018914534e-05	2	196009388	0	0	rs2200866	G	A	0.07	0.25	0.33	0.13					SETDB1		Sox,Zbtb12	118kb 5' of AC010983.1	512kb 5' of SLC39A10
rs732712	6.1683018914534e-05	10	125466915	0	0	rs732712	C	T	0.19	0.19	0.22	0.15							ZEB1	CPXM2	10kb 3' of GPR26
rs2243642	6.10087406882633e-06	12	104803110	0	0	rs2243642	C	A	0.40	0.29	0.26	0.25			Huvec, K562				Fox,HNF6,Pbx3	46kb 5' of CHST11	48kb 5' of CHST11
rs767019	6.0235547349094e-06	16	11256936	0	0	rs767019	G	T	0.42	0.34	0.20	0.41			K562	LNCaP,T-47D,H7-hESC	4 bound proteins			CLEC16A	CLEC16A	intronic
rs2560996	6.01037305887235e-05	19	52937100	0	0	rs2560996	G	T	0.40	0.35	0.40	0.29				H9ES			E2F,Zfp691	ZNF534	ZNF534	intronic
rs11747208	5.98219485921444e-05	5	60973577	0	0	rs11747208	G	C	0.32	0.21	0.10	0.21				GM19240			BDP1,EBF	RP11-2O17.2	C5orf64	intronic
rs17727739	5.98219485921444e-05	13	26080503	0	0	rs17727739	A	G	0.05	0.08	0.00	0.13				Chorion			Pitx2	ATP8A2	ATP8A2	intronic
rs17795369	5.98219485921444e-05	13	26103486	0	0	rs17795369	G	C	0.03	0.08	0.00	0.13			NHEK, HMEC				4 altered motifs	ATP8A2	ATP8A2	intronic
rs1511274	5.97972491917552e-05	2	196001440	0	0	rs1511274	A	C	0.11	0.29	0.32	0.15							BATF,TCF12	110kb 5' of AC010983.1	520kb 5' of SLC39A10
rs756363	5.97972491917552e-05	6	90432662	0	0	rs756363	C	T	0.79	0.88	2000-01-01	0.84							Eomes,Pax-5	MDN1	MDN1	intronic
rs4735907	5.97972491917552e-05	8	660575	0	0	rs4735907	G	C	0.19	0.35	0.42	0.21								ERICH1	ERICH1	intronic
rs10087363	5.97972491917531e-05	8	37347514	0	0	rs10087363	C	G	0.60	0.84	0.83	0.79				HSMMtube,AoAF,HRE			5 altered motifs	RP11-150O12.1	206kb 5' of ZNF703	intronic
rs965973	5.97972491917531e-05	8	37353781	0	0	rs965973	T	C	0.18	0.14	0.13	0.21							5 altered motifs	RP11-150O12.1	200kb 5' of ZNF703
rs10732665	5.97972491917531e-05	12	101226106	0	0	rs10732665	T	A	0.76	0.84	0.79	0.81			NHEK				CEBPG,Foxp3	ANO4	ANO4	intronic
rs12877019	5.91580055500261e-05	13	26479030	0	0	rs12877019	C	T	0.04	0.14	0.05	0.20							4 altered motifs	ATP8A2	ATP8A2	intronic
rs2262994	5.84360263813577e-07	5	65100962	0	0	rs2262994	A	G	0.08	0.21	0.18	0.36				Th1			Foxl1,Irx	NLN	NLN	intronic
rs4439713	5.81023780438248e-05	15	96578460	0	0	rs4439713	G	A	0.23	0.17	0.08	0.18								RP11-4G2.1	291kb 5' of NR2F2
rs1852700	5.81023780438225e-05	7	85178080	0	0	rs1852700	C	T	0.03	0.21	0.13	0.17							BATF,Irf	59kb 3' of AC074112.1	427kb 5' of SEMA3D
rs2839340	5.80295749673758e-06	21	47989804	0	0	rs2839340	G	A	0.04	0.08	0.02	0.08							5 altered motifs	DIP2A	DIP2A	3'-UTR
rs10813599	5.78640128117473e-06	9	31472366	0	0	rs10813599	T	A	0.24	0.20	0.32	0.13							Zec	91kb 5' of RP11-271O3.1	912kb 5' of ACO1
rs1070909	5.7863352192673e-05	1	192793989	0	0	rs1070909	G	A	0.85	0.76	0.86	0.71			Huvec				AIRE	13kb 3' of RGS2	13kb 3' of RGS2
rs6499538	5.7863352192673e-05	16	71762285	0	0	rs6499538	A	C	0.98	0.93	0.99	0.83			GM12878, K562				Nkx2,Sox	389bp 3' of RP11-432I5.4	618bp 3' of AP1G1
rs2797395	5.78633521926735e-05	1	192852885	0	0	rs2797395	T	C	0.88	0.73	0.83	0.71							4 altered motifs	7.8kb 5' of 7SK	71kb 3' of RGS2
rs17524545	5.78633521926735e-05	1	192868032	0	0	rs17524545	G	C	0.07	0.27	0.16	0.29							4 altered motifs	23kb 5' of 7SK	87kb 3' of RGS2
rs2288080	5.78633521926735e-05	7	130357518	0	0	rs2288080	C	T	0.15	0.16	0.10	0.24								TSGA13	TSGA13	intronic
rs7002359	5.78633521926735e-05	8	37334289	0	0	rs7002359	T	C	0.54	0.83	0.83	0.81							5 altered motifs	RP11-150O12.1	219kb 5' of ZNF703	intronic
rs4788810	5.78633521926735e-05	16	71621637	0	0	rs4788810	T	C	0.98	0.93	0.99	0.84							DMRT1,DMRT7	9.5kb 3' of RP11-432I5.1	11kb 5' of TAT
rs9929840	5.78633521926735e-05	16	71800942	0	0	rs9929840	A	G	0.98	0.93	0.99	0.84							EWSR1-FLI1,GATA	AP1G1	AP1G1	intronic
rs4945729	5.76999962826206e-05	6	106254673	0	0	rs4945729	A	T	0.47	0.24	0.26	0.28			K562	12 cell types	CEBPB			98kb 5' of 7SK	280kb 5' of PRDM1
rs10791536	5.76999962826174e-05	11	101734450	0	0	rs10791536	A	C	0.09	0.33	0.66	0.20			4 cell types	NHEK,Osteobl,HRPEpiC	CFOS,CJUN,GATA2		4 altered motifs	TRPC6	27kb 3' of ANGPTL5
rs9327318	5.76038581393692e-05	5	123384298	0	0	rs9327318	G	A	0.03	0.30	0.28	0.12							6 altered motifs	258kb 3' of RP11-93O7.5	432kb 3' of CSNK1G3
rs10067813	5.76038581393692e-05	5	158194413	0	0	rs10067813	G	T	0.26	0.15	0.06	0.18							SIX5,STAT,Znf143	EBF1	EBF1	intronic
rs7709065	5.76038581393692e-05	5	158197469	0	0	rs7709065	A	G	0.29	0.15	0.06	0.19							7 altered motifs	EBF1	EBF1	intronic
rs6749132	5.7603858139368e-05	2	6738436	0	0	rs6749132	T	A	0.11	0.22	0.50	0.21								28kb 3' of AC097517.1	131kb 3' of FLJ42418
rs1541649	5.7603858139368e-05	5	158186302	0	0	rs1541649	T	A	0.23	0.15	0.06	0.19			HSMM, NHLF				SIX5,Sox	EBF1	EBF1	intronic
rs4367421	5.7603858139368e-05	7	156092188	0	0	rs4367421	C	T	0.01	0.23	0.05	0.27							7 altered motifs	113kb 5' of Y_RNA	138kb 3' of LOC285889
rs7962930	5.7603858139368e-05	12	122045574	0	0	rs7962930	T	C	0.30	0.18	0.11	0.22							4 altered motifs	2.7kb 3' of U6	19kb 5' of ORAI1
rs3935402	5.7603858139368e-05	17	80114252	0	0	rs3935402	C	T	0.02	0.14	0.03	0.20				HSMMtube,HeLa-S3,Caco-2			RXRA,TFIIA	CCDC57	CCDC57	intronic
rs999330	5.7603858139368e-05	18	68359682	0	0	rs999330	T	C	0.32	0.69	0.89	0.79							Hsf,Nkx3	42kb 5' of RP11-433A23.1	362kb 3' of SOCS6
rs6728134	5.73778925356334e-05	2	21956479	0	0	rs6728134	C	T	0.21	0.09	0.03	0.09							GATA,Mef2	AC067959.1	23kb 5' of LOC645949
rs2146755	5.67708446020444e-05	6	65562837	0	0	rs2146755	A	G	0.56	0.75	0.65	0.74								EYS	EYS	intronic
rs6755563	5.5880548973163e-05	2	66693328	0	0	rs6755563	T	C	0.67	0.23	0.21	0.15			K562					MEIS1	MEIS1	intronic
rs11738462	5.5880548973163e-05	5	61013776	0	0	rs11738462	G	A	0.42	0.21	0.10	0.20							CDP,CHOP::CEBPalpha	C5orf64	11kb 3' of C5orf64
rs17772064	5.5880548973163e-05	14	88822871	0	0	rs17772064	C	T	0.33	0.23	0.32	0.24							Foxa	28kb 5' of SPATA7	29kb 5' of SPATA7
rs2473742	5.58805489731604e-05	1	192819373	0	0	rs2473742	A	G	0.83	0.72	0.82	0.71							DMRT4	25kb 3' of 7SK	38kb 3' of RGS2
rs6807987	5.58805489731604e-05	3	148679896	0	0	rs6807987	G	A	0.96	0.79	0.68	0.74							AIRE	2kb 5' of RP11-680B3.2	29kb 5' of GYG1
rs6440578	5.58805489731604e-05	3	148681703	0	0	rs6440578	T	C	0.95	0.83	0.68	0.74								3.8kb 5' of RP11-680B3.2	27kb 5' of GYG1
rs12521924	5.58805489731604e-05	5	61010938	0	0	rs12521924	G	A	0.30	0.19	0.10	0.20								C5orf64	8.6kb 3' of C5orf64
rs2426663	5.57623761998702e-05	20	55299656	0	0	rs2426663	A	C	0.40	0.75	0.71	0.74		HepG2					5 altered motifs	5.6kb 3' of AL133232.1	85kb 3' of TFAP2C
rs763962	5.57623761998692e-05	2	101053456	0	0	rs763962	A	T	0.38	0.40	0.61	0.28							PLZF	19kb 5' of CHST10	19kb 5' of CHST10
rs4434479	5.44524987898048e-05	6	96289803	0	0	rs4434479	G	A	0.18	0.23	0.17	0.28					CTCF		AP-3,GATA,Pou2f2	174kb 5' of FUT9	174kb 5' of FUT9
rs4510330	5.43535841961597e-05	3	73568127	0	0	rs4510330	T	A	0.11	0.26	0.10	0.34							AP-1,ZEB1	PDZRN3	PDZRN3	intronic
rs11774189	5.43535841961574e-05	8	124717641	0	0	rs11774189	C	T	0.25	0.25	0.16	0.33				5 cell types			8 altered motifs	ANXA13	ANXA13	intronic
rs3799380	5.42278583714772e-05	6	26467182	0	0	rs3799380	T	C	0.61	0.22	0.17	0.18							Pax-6	BTN2A1	BTN2A1	intronic
rs17117693	5.4176906808731e-05	11	114739339	0	0	rs17117693	G	A	0.04	0.05	0.03	0.11							23 altered motifs	160kb 3' of NXPE2	162kb 3' of FAM55B
rs7518844	5.39518079714803e-05	1	83443933	0	0	rs7518844	C	T	0.07	0.16	0.03	0.28			H1					RP11-170N11.1	891kb 3' of TTLL7
rs3910625	5.39518079714793e-05	1	83360360	0	0	rs3910625	G	A	0.05	0.15	0.04	0.28							Foxa,Pou2f2,SRF	8.5kb 5' of RP4-601K24.1	902kb 3' of LPHN2
rs394849	5.38896873013528e-05	6	14879389	0	0	rs394849	A	C	0.83	0.85	0.95	0.90							STAT,p53	7.4kb 3' of RP11-146I2.2	367kb 5' of JARID2
rs3112252	5.38482142018783e-05	2	101312109	0	0	rs3112252	G	T	0.47	0.14	0.23	0.17							Hand1	20kb 5' of AC092168.3	119kb 3' of PDCL3
rs11822790	5.38482142018783e-05	11	16263355	0	0	rs11822790	A	G	0.03	0.30	0.26	0.20								SOX6	SOX6	intronic
rs1169462	5.38482142018783e-05	14	37352577	0	0	rs1169462	C	T	0.72	0.82	0.50	0.89							4 altered motifs	SLC25A21	SLC25A21	intronic
rs2414937	5.38482142018783e-05	15	67432676	0	0	rs2414937	G	C	0.24	0.19	0.36	0.20			5 cell types	GM19240			NF-I	SMAD3	SMAD3	intronic
rs11635327	5.38482142018783e-05	15	96574913	0	0	rs11635327	A	G	0.23	0.17	0.08	0.18			GM12878, K562	GM12865	BATF		11 altered motifs	RP11-4G2.1	294kb 5' of NR2F2
rs2122521	5.38482142018783e-05	15	96577215	0	0	rs2122521	C	T	0.17	0.16	0.08	0.18							GATA	RP11-4G2.1	292kb 5' of NR2F2
rs11639486	5.38482142018783e-05	15	96577741	0	0	rs11639486	A	G	0.23	0.17	0.08	0.18							Pou5f1	RP11-4G2.1	291kb 5' of NR2F2
rs2732234	5.38482142018783e-05	18	73526880	0	0	rs2732234	C	A	0.57	0.67	0.68	0.77							Pax-5	30kb 3' of RP11-173L6.1	308kb 5' of LOC339298
rs17666132	5.36661948808216e-05	10	26314069	0	0	rs17666132	T	C	0.09	0.13	0.01	0.22			H1				8 altered motifs	MYO3A	MYO3A	intronic
rs17738949	5.36661948808216e-05	10	26342865	0	0	rs17738949	G	A	0.08	0.13	0.01	0.22							ATF3	MYO3A	MYO3A	intronic
rs10803620	5.35116682547457e-05	2	235430724	0	0	rs10803620	G	A	0.89	0.90	0.59	0.88							BRCA1,GATA	25kb 5' of ARL4C	25kb 5' of ARL4C
rs7832499	5.35116682547457e-05	8	125078350	0	0	rs7832499	G	C	0.77	0.73	0.67	0.86							Rad21,SIX5	FER1L6	FER1L6	intronic
rs9297685	5.35116682547457e-05	8	125106325	0	0	rs9297685	C	G	0.90	0.75	0.70	0.86							GR,Nanog	FER1L6	FER1L6	intronic
rs13299788	5.35116682547457e-05	9	28941459	0	0	rs13299788	C	G	0.14	0.21	0.18	0.17			H1				8 altered motifs	53kb 5' of MIR873	53kb 5' of MIR873	intronic
rs17151584	5.35116682547457e-05	10	12403028	0	0	rs17151584	A	G	0.02	0.13	0.26	0.07						Montgomery_LCL	Irf	CAMK1D	CAMK1D	intronic
rs679241	5.35116682547457e-05	11	93551914	0	0	rs679241	A	G	0.57	0.90	0.85	0.88				H7-hESC			HDAC2,TATA	VSTM5	1.8kb 3' of C11orf90
rs17686192	5.35116682547457e-05	17	60992356	0	0	rs17686192	C	T	0.18	0.07	0.05	0.10							GR,Nr2f2	20kb 3' of RP11-180P8.1	MIR548W
rs6735723	5.35116682547411e-05	2	69211927	0	0	rs6735723	A	G	0.75	0.26	0.57	0.15							Dobox4,Foxa	3.8kb 3' of GKN1	3.8kb 3' of GKN1
rs16914055	5.35116682547411e-05	9	28943847	0	0	rs16914055	T	G	0.17	0.21	0.18	0.17								55kb 5' of MIR873	55kb 5' of MIR873	intronic
rs2383784	5.35116682547411e-05	9	28944277	0	0	rs2383784	T	C	0.17	0.21	0.18	0.17							DMRT1,Sox	55kb 5' of MIR873	55kb 5' of MIR873	intronic
rs9304499	5.35116682547411e-05	18	24287374	0	0	rs9304499	C	G	0.19	0.15	0.13	0.10				K562			Pax-4	CHST9-AS1	3.8kb 5' of LOC728606
rs9866061	5.35061324330574e-05	3	193573861	0	0	rs9866061	T	A	0.18	0.47	0.53	0.45			K562					12kb 5' of RP11-528A4.2	101kb 3' of LOC647323
rs464509	5.32530513467109e-05	21	27588835	0	0	rs464509	A	G	0.02	0.15	0.13	0.11				HMEC,HRE	JUND		PPAR	26kb 3' of U6	45kb 5' of APP
rs467778	5.32530513467109e-05	21	27606575	0	0	rs467778	A	G	0.09	0.17	0.12	0.11							ATF3,Jundm2	43kb 3' of U6	63kb 5' of APP
rs16948253	5.32530513467054e-05	18	28130162	0	0	rs16948253	T	A	0.19	0.09	0.06	0.06							6 altered motifs	163kb 5' of RP11-675P14.1	251kb 3' of MIR302F
rs467491	5.32530513467054e-05	21	27597890	0	0	rs467491	C	T	0.13	0.18	0.14	0.11							6 altered motifs	35kb 3' of U6	54kb 5' of APP
rs3118302	5.31596814614265e-05	9	25149090	0	0	rs3118302	A	G	0.62	0.14	0.20	0.18							Sox,Zbtb3	60kb 5' of 7SK	527kb 3' of TUSC1
rs1939039	5.31596814614265e-05	11	101668330	0	0	rs1939039	G	T	0.08	0.32	0.66	0.19			NHLF	19 cell types	STAT3		DMRT1,HMG-IY,Pax-4	TRPC6	93kb 3' of ANGPTL5
rs10750619	5.31596814614265e-05	11	101685666	0	0	rs10750619	T	C	0.07	0.32	0.66	0.20							4 altered motifs	TRPC6	76kb 3' of ANGPTL5
rs10501991	5.31596814614265e-05	11	101719228	0	0	rs10501991	T	C	0.09	0.33	0.66	0.19				39 cell types	CTCF,RAD21,SMC3		DMRT5,RORalpha1	TRPC6	42kb 3' of ANGPTL5
rs10501992	5.31596814614265e-05	11	101719933	0	0	rs10501992	C	T	0.08	0.33	0.66	0.19							GR	TRPC6	41kb 3' of ANGPTL5
rs10895216	5.31596814614265e-05	11	101742013	0	0	rs10895216	G	A	0.08	0.33	0.66	0.19			HMEC, Huvec, NHLF				6 altered motifs	TRPC6	19kb 3' of ANGPTL5
rs10791538	5.3159681461425e-05	11	101741691	0	0	rs10791538	T	C	0.13	0.33	0.66	0.19			4 cell types		CTCF		CTCF	TRPC6	20kb 3' of ANGPTL5
rs7575820	5.29504574774242e-05	2	69221092	0	0	rs7575820	G	C	0.57	0.26	0.57	0.15			HSMM, HepG2	Melano	5 bound proteins		12 altered motifs	13kb 3' of GKN1	13kb 3' of GKN1
rs750562	5.27835772005276e-05	2	101063549	0	0	rs750562	A	G	0.20	0.20	0.59	0.20							4 altered motifs	23kb 5' of NMS	23kb 5' of NMS
rs10460507	5.26944068987942e-06	2	55182440	0	0	rs10460507	G	C	0.20	0.65	0.72	0.71			K562, HepG2	HConF			AP-2rep,BDP1	EML6	EML6	intronic
rs17005923	5.17659183636472e-05	4	83555874	0	0	rs17005923	C	T	0.29	0.18	0.34	0.21							4 altered motifs	SCD5	SCD5	intronic
rs13156637	5.17659183636472e-05	5	61001389	0	0	rs13156637	A	G	0.26	0.20	0.10	0.21			HMEC, NHEK				Mef2,Nkx2,Nkx3	C5orf64	C5orf64	3'-UTR
rs11786743	5.17659183636472e-05	8	131771222	0	0	rs11786743	T	C	0.07	0.14	0.01	0.18							Pax-6,Tgif1	21kb 3' of ADCY8	21kb 3' of ADCY8
rs10805425	5.00026000375981e-05	5	68316468	0	0	rs10805425	G	A	0.42	0.79	0.61	0.81							Mrg1::Hoxa9,Sox	RP11-141O11.2	73kb 5' of SLC30A5
rs6901118	5.00026000375981e-05	6	26399586	0	0	rs6901118	C	T	0.58	0.13	0.05	0.05			K562	Melano			8 altered motifs	2.9kb 5' of BTN3A1	2.9kb 5' of BTN3A1
rs12214123	5.00026000375981e-05	6	132255318	0	0	rs12214123	G	A	0.16	0.15	0.00	0.14							CTCF,GR,Pax-1	14kb 3' of RP11-69I8.2	14kb 3' of CTGF
rs16898998	5.00026000375981e-05	8	124899116	0	0	rs16898998	T	C	0.27	0.15	0.09	0.12			Huvec					FER1L6	FER1L6	intronic
rs7446085	5.00026000375965e-05	5	68289145	0	0	rs7446085	A	G	0.42	0.78	0.60	0.77							9 altered motifs	RP11-141O11.2	101kb 5' of SLC30A5
rs6874327	5.00026000375965e-05	5	68303343	0	0	rs6874327	T	C	0.45	0.78	0.61	0.78				SK-N-SH_RA	GATA2		Foxj2	RP11-141O11.2	86kb 5' of SLC30A5
rs4441836	5.00026000375965e-05	5	68304923	0	0	rs4441836	T	G	0.54	0.81	0.61	0.81				Th1			Mef2,SIX5	RP11-141O11.2	85kb 5' of SLC30A5
rs7718238	5.00026000375965e-05	5	68318525	0	0	rs7718238	A	C	0.43	0.79	0.61	0.81				HSMMtube			CDP,Myf	RP11-141O11.2	71kb 5' of SLC30A5
rs7718531	5.00026000375965e-05	5	68318642	0	0	rs7718531	C	G	0.54	0.81	0.61	0.81							ERalpha-a,Esr2	RP11-141O11.2	71kb 5' of SLC30A5
rs10519744	5.00026000375965e-05	5	123347462	0	0	rs10519744	C	T	0.04	0.24	0.23	0.11							NRSF	294kb 3' of RP11-93O7.5	395kb 3' of CSNK1G3
rs4964790	4.98518098056953e-05	12	104807446	0	0	rs4964790	C	T	0.07	0.10	0.15	0.13			H1, GM12878	Medullo			STAT	42kb 5' of CHST11	43kb 5' of CHST11
rs470530	4.98518098056914e-05	11	102680949	0	0	rs470530	A	G	0.99	0.89	0.91	0.84				CMK	TAL1,GATA1		RFX5	12kb 5' of MMP1	LOC100288077	intronic
rs564018	4.98518098056914e-05	11	102691419	0	0	rs564018	A	G	0.99	0.89	0.91	0.84							ATF3,RREB-1	15kb 3' of MMP3	LOC100288077	intronic
rs9577771	4.98518098056914e-05	13	113145013	0	0	rs9577771	T	A	0.09	0.11	0.19	0.18				Chorion			7 altered motifs	TUBGCP3	TUBGCP3	intronic
rs17005996	4.96334787705878e-05	4	83570300	0	0	rs17005996	T	C	0.14	0.17	0.36	0.21				HA-sp			ZEB1	SCD5	SCD5	intronic
rs17005974	4.96334787705841e-05	4	83569061	0	0	rs17005974	T	C	0.14	0.17	0.36	0.20						Schadt_Liver	8 altered motifs	SCD5	SCD5	intronic
rs7679857	4.96334787705841e-05	4	83569737	0	0	rs7679857	A	T	0.14	0.17	0.36	0.21				16 cell types	CFOS		20 altered motifs	SCD5	SCD5	intronic
rs17006038	4.96334787705841e-05	4	83575907	0	0	rs17006038	C	G	0.14	0.17	0.36	0.21								SCD5	SCD5	intronic
rs9742643	4.96334787705841e-05	13	26128096	0	0	rs9742643	T	C	0.02	0.08	0.00	0.13							NF-AT	ATP8A2	ATP8A2	intronic
rs13436111	4.95242633611683e-05	5	123368619	0	0	rs13436111	A	G	0.04	0.24	0.24	0.12							8 altered motifs	273kb 3' of RP11-93O7.5	416kb 3' of CSNK1G3
rs223198	4.94944950702469e-06	1	18576713	0	0	rs223198	G	A	0.84	0.86	0.95	0.73							Maf	IGSF21	IGSF21	intronic
rs931303	4.88247731561007e-05	3	4210504	0	0	rs931303	C	A	0.74	0.81	0.68	0.75							GLI,NF-Y,Zic	SUMF1	134kb 5' of SETMAR
rs2561200	4.86323849708628e-05	5	65099163	0	0	rs2561200	C	T	0.08	0.21	0.18	0.36							7 altered motifs	NLN	NLN	intronic
rs795296	4.86323849708608e-05	3	4183412	0	0	rs795296	C	T	0.71	0.81	0.66	0.75								SUMF1	162kb 5' of SETMAR
rs11074663	4.84005200240907e-05	16	25005031	0	0	rs11074663	C	G	0.29	0.27	0.50	0.34			7 cell types	HSMM,Th1,GM12864	MEF2A		Nr2f2,TCF4	ARHGAP17	ARHGAP17	intronic
rs2061448	4.74510211351348e-05	5	116376690	0	0	rs2061448	T	C	0.55	0.73	0.87	0.73			H1				AIRE,Myb,PPAR	2.4kb 3' of RP11-492L8.2	466kb 5' of SEMA6A
rs2729482	4.74510211351339e-05	8	39856647	0	0	rs2729482	G	A	0.89	0.85	0.93	0.77							GR	IDO2	IDO2	intronic
rs1594873	4.72922564569421e-05	4	158386596	0	0	rs1594873	G	A	0.17	0.16	0.18	0.19							5 altered motifs	99kb 3' of GRIA2	99kb 3' of GRIA2
rs1451770	4.63110103802614e-05	12	11380187	0	0	rs1451770	G	A	0.44	0.81	0.61	0.83				Fibrobl			7 altered motifs	RP11-711K1.8	39kb 3' of PRB3
rs17661428	4.57121088002422e-05	17	44208144	0	0	rs17661428	C	G	0.02	0.19	0.00	0.23				8 cell types			6 altered motifs	KANSL1	KIAA1267	intronic
rs11074665	4.52190537880211e-05	16	25011333	0	0	rs11074665	C	T	0.08	0.24	0.51	0.33		GM12878	4 cell types	23 cell types	8 bound proteins		BCL,Ets,Sin3Ak-20	ARHGAP17	ARHGAP17	intronic
rs2629243	4.4793595867342e-05	3	4230372	0	0	rs2629243	C	T	0.75	0.87	0.78	0.89							4 altered motifs	SUMF1	115kb 5' of SETMAR
rs2034129	4.46978830921149e-05	3	59368293	0	0	rs2034129	C	A	0.63	0.82	0.57	0.86			GM12878	PanIslets			Duxl,HNF4,Rad21	RP11-285B24.1	333kb 5' of C3orf67
rs7069464	4.46978830921135e-05	10	8637422	0	0	rs7069464	G	A	0.75	0.87	0.86	0.91			HMEC, NHEK				4 altered motifs	61kb 3' of RN5S299	520kb 3' of GATA3
rs4690411	4.46171919113552e-05	4	179205877	0	0	rs4690411	T	C	0.27	0.20	0.12	0.37							9 altered motifs	122kb 5' of RN5S173	294kb 3' of LOC285501
rs12543503	4.46171919113552e-05	8	95811984	0	0	rs12543503	T	C	0.26	0.65	0.78	0.68				Fibrobl,Ishikawa,Medullo			8 altered motifs	5.9kb 5' of KB-1608C10.2	5.9kb 3' of DPY19L4
rs17669975	4.39919969221134e-06	14	83304928	0	0	rs17669975	C	T	0.09	0.14	0.09	0.11								42kb 5' of RP11-11K13.1	1.3Mb 5' of SEL1L
rs11129517	4.35343812214646e-05	3	32401993	0	0	rs11129517	C	T	0.26	0.28	0.21	0.28			H1	GM19240			Pax-1	CMTM8	CMTM8	intronic
rs4745548	4.35343812214646e-05	9	79047559	0	0	rs4745548	G	C	0.70	0.61	0.42	0.71			H1				Arid5a,TEF	GCNT1	9kb 5' of GCNT1
rs2221605	4.34953230014904e-05	18	68571114	0	0	rs2221605	C	T	0.36	0.46	0.55	0.34							Myc	97kb 3' of RP11-384E22.1	574kb 3' of SOCS6
rs759417	4.33066234152339e-05	7	34117136	0	0	rs759417	A	C	0.42	0.73	0.91	0.70					MAFK		Hoxa13,Ik-1,Pou5f1	BMPER	BMPER	intronic
rs13420432	4.32871518667445e-05	2	67086639	0	0	rs13420432	A	G	0.23	0.34	0.19	0.37							Brachyury,CTCF,Rad21	45kb 5' of AC007403.2	264kb 3' of LOC644838
rs6486497	4.32871518667444e-05	12	130199905	0	0	rs6486497	G	A	0.55	0.63	0.75	0.69							12 altered motifs	TMEM132D	TMEM132D	intronic
rs10744430	4.32871518667444e-05	12	130201128	0	0	rs10744430	G	A	0.54	0.63	0.74	0.69								TMEM132D	TMEM132D	intronic
rs1246939	4.32116165342989e-05	6	4963177	0	0	rs1246939	C	A	0.49	0.32	0.08	0.36				11 cell types			Pax-2	7.4kb 3' of CDYL	7.4kb 3' of CDYL
rs1110585	4.32116165342974e-05	2	67094541	0	0	rs1110585	T	C	0.22	0.35	0.19	0.37			NHLF, HSMM		P300		Rad21,SIX5,SMC3	37kb 5' of AC007403.2	256kb 3' of LOC644838
rs4509408	4.31156712575798e-05	9	79688654	0	0	rs4509408	A	G	0.03	0.03	0.00	0.09							DMRT4,Osr	53kb 3' of FOXB2	53kb 3' of FOXB2
rs10515787	4.31156712575757e-05	5	158475211	0	0	rs10515787	C	T	0.01	0.17	0.39	0.02			NHLF	T-47D,pHTE			4 altered motifs	EBF1	EBF1	intronic
rs7112567	4.31156712575757e-05	11	42599727	0	0	rs7112567	A	C	0.21	0.07	0.09	0.07							Bcl6b,Irf,STAT	324kb 5' of CTD-2572N17.1	324kb 5' of LOC100507205
rs10841930	4.31156712575757e-05	12	22213786	0	0	rs10841930	C	G,T	0.15	0.17	0.45	0.09								CMAS	CMAS	nonsense
rs7143097	4.30465705607747e-07	14	37418720	0	0	rs7143097	T	G	0.45	0.49	0.01	0.63							GR,Ik-3,Irf	SLC25A21	SLC25A21	intronic
rs17163799	4.30214219725643e-08	7	90945915	0	0	rs17163799	G	A	0.30	0.31	0.45	0.28							TEF-1	RP11-115N4.1	48kb 3' of FZD1
rs8053797	4.29385569999543e-05	16	85523857	0	0	rs8053797	T	C	0.84	0.53	0.61	0.61							Foxl1,Mef2,Zfp105	49kb 5' of AC092377.1	121kb 5' of KIAA0182
rs16875788	4.28933656876709e-05	6	14864034	0	0	rs16875788	C	T	0.04	0.12	0.05	0.10		K562	H1					RP11-146I2.2	382kb 5' of JARID2
rs1899780	4.28783784831041e-05	3	4223269	0	0	rs1899780	C	T	0.74	0.81	0.68	0.75				WERI-Rb-1			Foxf1,Foxj1,Sox	SUMF1	122kb 5' of SETMAR
rs11163586	4.28172131733125e-05	1	83315334	0	0	rs11163586	G	A	0.19	0.18	0.03	0.28								54kb 5' of RP4-601K24.1	857kb 3' of LPHN2
rs12138548	4.28172131733125e-05	1	83325805	0	0	rs12138548	T	A	0.12	0.18	0.04	0.28			H1					43kb 5' of RP4-601K24.1	868kb 3' of LPHN2
rs13012596	4.28172131733125e-05	2	215418821	0	0	rs13012596	G	T	0.55	0.81	0.83	0.78							Mef2,YY1	AC107218.3	VWC2L	intronic
rs1834856	4.28172131733125e-05	12	11436359	0	0	rs1834856	C	T	0.58	0.84	0.80	0.85								24kb 3' of PRB4	14kb 5' of PRB3
rs2002497	4.27348140003765e-05	10	45589783	0	0	rs2002497	G	A	0.40	0.64	0.46	0.74							4 altered motifs	5.8kb 3' of RP11-445N18.4	5.1kb 3' of LOC100133308
rs7745603	4.27348140003757e-05	6	27090404	0	0	rs7745603	C	T	0.51	0.26	0.22	0.20					BCLAF1,POL2		5 altered motifs	3.7kb 3' of HIST1H2BJ	9.7kb 3' of HIST1H2BJ
rs7732834	4.25741358134157e-05	5	68296445	0	0	rs7732834	A	G	0.53	0.79	0.60	0.78							5 altered motifs	RP11-141O11.2	93kb 5' of SLC30A5
rs17738768	4.25741358134157e-05	10	26312652	0	0	rs17738768	T	A	0.09	0.13	0.01	0.22							4 altered motifs	MYO3A	MYO3A	intronic
rs17666138	4.25741358134157e-05	10	26314753	0	0	rs17666138	C	T	0.08	0.13	0.01	0.21			H1				E2A,PPAR,Zfp187	MYO3A	MYO3A	intronic
rs33355	4.25741358134108e-05	5	67944870	0	0	rs33355	A	G	0.32	0.69	0.48	0.83				MCF-7	FOXA1		Hoxb13	116kb 5' of CTC-537E7.2	347kb 3' of PIK3R1
rs7733454	4.25741358134108e-05	5	68296704	0	0	rs7733454	C	T	0.63	0.81	0.61	0.78							Irf	RP11-141O11.2	93kb 5' of SLC30A5
rs6887916	4.25741358134108e-05	5	68302368	0	0	rs6887916	G	A	0.58	0.81	0.61	0.78							5 altered motifs	RP11-141O11.2	87kb 5' of SLC30A5
rs41454449	4.25741358134108e-05	10	26333815	0	0	rs41454449	A	G	0.08	0.13	0.01	0.22							4 altered motifs	MYO3A	MYO3A	intronic
rs2892667	4.23490225510437e-05	13	94456939	0	0	rs2892667	A	G	0.54	0.37	0.36	0.31							5 altered motifs	GPC6	GPC6	intronic
rs885192	4.23490225510421e-05	13	94437895	0	0	rs885192	A	G	0.44	0.26	0.21	0.30							PLZF	GPC6	GPC6	intronic
rs7576046	4.21678575990039e-05	2	69221338	0	0	rs7576046	G	A	0.57	0.26	0.57	0.15			HSMM, HepG2				Mrg	13kb 3' of GKN1	13kb 3' of GKN1
rs6929491	4.21678575990039e-05	6	77206237	0	0	rs6929491	T	A	0.47	0.23	0.35	0.13							7 altered motifs	26kb 5' of RP11-35J1.1	424kb 5' of IMPG1
rs17332483	4.21678575990039e-05	8	3957962	0	0	rs17332483	T	A	0.08	0.07	0.06	0.11							FXR,Pax-4	CSMD1	CSMD1	intronic
rs4606080	4.21678575990039e-05	8	3965999	0	0	rs4606080	T	C	0.88	0.93	0.95	0.91								CSMD1	CSMD1	intronic
rs12355407	4.21678575990039e-05	10	15504591	0	0	rs12355407	A	G	0.01	0.06	0.00	0.09			NHLF	5 cell types				51kb 3' of ITGA8	54kb 3' of ITGA8
rs4907533	4.21678575990039e-05	13	113151341	0	0	rs4907533	G	T	0.39	0.14	0.38	0.20				FibroP			4 altered motifs	TUBGCP3	TUBGCP3	intronic
rs7161176	4.21678575990039e-05	14	72977841	0	0	rs7161176	C	A	0.25	0.12	0.12	0.11							DBP,Maf	RGS6	RGS6	intronic
rs933517	4.21678575990039e-05	16	54521617	0	0	rs933517	A	G	0.77	0.95	0.91	0.94							AP-1,CEBPB,GCNF	62kb 3' of AC079412.1	201kb 5' of IRX3
rs6759081	4.21678575989964e-05	2	69215619	0	0	rs6759081	G	A	0.53	0.25	0.57	0.15							DMRT7	7.5kb 3' of GKN1	7.5kb 3' of GKN1
rs11629448	4.21678575989964e-05	14	72977426	0	0	rs11629448	T	C	0.26	0.13	0.12	0.11				AG04450,HBMEC	RFX5		Pou5f1	RGS6	RGS6	intronic
rs1551344	4.21678575989964e-05	15	69085546	0	0	rs1551344	T	A	0.24	0.18	0.35	0.09			NHLF, GM12878	7 cell types			4 altered motifs	ANP32A	ANP32A	intronic
rs1420290	4.21678575989964e-05	16	54524225	0	0	rs1420290	G	A	0.77	0.95	0.91	0.94					CEBPB		AP-1,Nkx2	59kb 3' of AC079412.1	204kb 5' of IRX3
rs11159518	4.19094172885549e-05	14	82431111	0	0	rs11159518	A	G	0.16	0.35	0.41	0.34							NF-I,Spdef	RP11-666E17.1	431kb 5' of SEL1L
rs6014763	4.13335364994519e-05	20	55149285	0	0	rs6014763	T	C	0.33	0.49	0.58	0.47			NHEK, HMEC	4 cell types			8 altered motifs	3.3kb 5' of RP5-843L14.1	38kb 3' of C20orf107
rs9544535	4.13217528266408e-06	13	36095039	0	0	rs9544535	A	G	0.20	0.38	0.23	0.58								NBEA	MIR548F5	intronic
rs9301916	4.06110902839628e-05	13	94542806	0	0	rs9301916	G	C	0.30	0.27	0.28	0.32							5 altered motifs	GPC6	GPC6	intronic
rs9524268	4.06110902839628e-05	13	94543694	0	0	rs9524268	C	T	0.29	0.28	0.28	0.32							Maf,Mef2	GPC6	GPC6	intronic
rs8056443	4.06110902839625e-05	16	25005208	0	0	rs8056443	A	C	0.29	0.27	0.50	0.34			8 cell types	4 cell types	MEF2A			ARHGAP17	ARHGAP17	intronic
rs7684732	4.06110902839621e-05	4	83575832	0	0	rs7684732	A	C	0.36	0.20	0.36	0.23							MIZF	SCD5	SCD5	intronic
rs7205696	4.06110902839621e-05	16	24984822	0	0	rs7205696	G	A	0.28	0.27	0.50	0.34							CEBPB,Irf,NF-AT	ARHGAP17	ARHGAP17	intronic
rs325818	4.04996098278567e-05	5	41029138	0	0	rs325818	T	C	0.19	0.14	0.29	0.17							8 altered motifs	HEATR7B2	HEATR7B2	intronic
rs10091077	3.97328072145511e-05	8	82705464	0	0	rs10091077	A	G	0.84	0.64	0.42	0.66							6 altered motifs	RP13-923O23.6	6.4kb 3' of SNX16
rs8015869	3.97328072145507e-05	14	37404864	0	0	rs8015869	C	T	0.51	0.60	0.15	0.68								SLC25A21	SLC25A21	intronic
rs10988337	3.96689099270124e-08	9	132111298	0	0	rs10988337	A	G	0.05	0.21	0.17	0.18				Fibrobl,GM12892,H7-hESC			Sin3Ak-20	RP11-65J3.1	26kb 3' of C9orf106
rs9550122	3.94688028255441e-05	13	113185545	0	0	rs9550122	G	C	0.06	0.11	0.19	0.18							9 altered motifs	TUBGCP3	TUBGCP3	intronic
rs9577810	3.94688028255436e-05	13	113224389	0	0	rs9577810	C	T	0.11	0.11	0.21	0.19			GM12878	HMVEC-dBl-Ad,HMVEC-dLy-Neo				TUBGCP3	TUBGCP3	intronic
rs10106855	3.92782607565208e-05	8	87340319	0	0	rs10106855	C	T	0.63	0.23	0.06	0.28								5.2kb 3' of CTD-2284J15.1	15kb 5' of WWP1
rs2913254	3.9254104519639e-05	5	75616799	0	0	rs2913254	C	A	0.27	0.44	0.60	0.36			K562	Jurkat			7 altered motifs	SV2C	SV2C	intronic
rs9556328	3.9254104519639e-05	13	94451368	0	0	rs9556328	A	T	0.44	0.26	0.21	0.30							Nanog	GPC6	GPC6	intronic
rs2150124	3.92541045196381e-05	13	94456424	0	0	rs2150124	T	A	0.54	0.37	0.36	0.31							4 altered motifs	GPC6	GPC6	intronic
rs11657877	3.64139402682337e-05	17	31481039	0	0	rs11657877	A	G	0.39	0.19	0.41	0.29				GM12891			Ets,Pou1f1	ASIC2	ACCN1	intronic
rs7875404	3.63318645952684e-05	9	19087154	0	0	rs7875404	T	C	0.25	0.06	0.03	0.13							GATA	HAUS6	HAUS6	synonymous
rs11225203	3.5825178055884e-05	11	102172857	0	0	rs11225203	T	C	0.35	0.38	0.33	0.29							Mef2,p300	12kb 5' of U6	15kb 5' of BIRC3
rs11935217	3.58251780558843e-05	4	133463042	0	0	rs11935217	C	T	0.51	0.54	0.53	0.39								49kb 5' of RP11-149A7.2	607kb 5' of PCDH10
rs11060968	3.58251780558815e-05	12	131006547	0	0	rs11060968	C	T	0.01	0.12	0.15	0.06				HMEC,Adult_CD4_Th0			14 altered motifs	RIMBP2	4.1kb 5' of RIMBP2
rs2185602	3.5807478938689e-06	1	58053154	0	0	rs2185602	A	T	0.69	0.75	0.72	0.73							Foxd3,Pax-6	DAB1	DAB1	intronic
rs12136782	3.56222786302167e-05	1	167554479	0	0	rs12136782	C	G	0.30	0.06	0.02	0.09							8 altered motifs	31kb 5' of CREG1	31kb 5' of CREG1
rs40308	3.54104708792372e-05	5	67946672	0	0	rs40308	A	G	0.60	0.73	0.48	0.83							4 altered motifs	117kb 5' of CTC-537E7.2	349kb 3' of PIK3R1
rs4953254	3.5410470879233e-05	2	46003993	0	0	rs4953254	T	C	0.97	0.80	0.97	0.80			GM12878	AoSMC,Fibrobl,NT2-D1				PRKCE	PRKCE	intronic
rs12431919	3.5410470879233e-05	14	69139724	0	0	rs12431919	A	G	0.01	0.15	0.04	0.22			NHLF, GM12878, HSMM	GM12864,HAEpiC,HMVEC-dAd	CTCF,FOXA1			RAD51B	77kb 3' of RAD51L1
rs4673856	3.53377871830707e-05	2	215411300	0	0	rs4673856	T	C	0.41	0.82	0.84	0.79							Sox	AC107218.3	VWC2L	intronic
rs6724852	3.53377871830707e-05	2	215425827	0	0	rs6724852	A	G	0.55	0.82	0.84	0.79							AP-1,Foxp3	AC107218.3	VWC2L	intronic
rs354895	3.53377871830707e-05	18	75443324	0	0	rs354895	C	G	0.75	0.75	0.26	0.80							GR,Pou2f2	107kb 3' of RP11-63N3.1	461kb 3' of GALR1
rs4673859	3.53377871830705e-05	2	215417309	0	0	rs4673859	G	A	0.55	0.82	0.84	0.79							5 altered motifs	AC107218.3	VWC2L	intronic
rs1704046	3.53377871830705e-05	18	75422481	0	0	rs1704046	C	A	0.89	0.88	0.49	0.81							VDR	86kb 3' of RP11-63N3.1	440kb 3' of GALR1
rs6435833	3.4706921342851e-05	2	215433565	0	0	rs6435833	A	T	0.55	0.22	0.18	0.21							TATA	AC107218.3	VWC2L	intronic
rs13188145	3.45222424836979e-05	5	103269432	0	0	rs13188145	T	C	0.18	0.27	0.15	0.45							7 altered motifs	146kb 5' of RP11-138J23.1	371kb 5' of NUDT12
rs1363258	3.45222424836979e-05	5	103269694	0	0	rs1363258	A	C	0.22	0.28	0.15	0.45							4 altered motifs	146kb 5' of RP11-138J23.1	371kb 5' of NUDT12
rs4143549	3.41430387706581e-05	13	36108184	0	0	rs4143549	T	C	0.64	0.57	0.75	0.38							14 altered motifs	NBEA	MIR548F5	intronic
rs6663219	3.38448865432492e-05	1	167535488	0	0	rs6663219	G	A	0.17	0.05	0.03	0.05			K562, HMEC, GM12878				5 altered motifs	12kb 5' of CREG1	12kb 5' of CREG1
rs17674880	3.38448865432486e-05	13	108694176	0	0	rs17674880	A	G	0.00	0.07	0.00	0.09							Irf	166kb 3' of LIG4	166kb 3' of LIG4
rs848698	3.37990955861545e-05	14	37378445	0	0	rs848698	T	C	0.67	0.54	0.99	0.35				H7-hESC				SLC25A21	SLC25A21	intronic
rs2438481	3.37990955861538e-05	5	5596868	0	0	rs2438481	A	G	0.74	0.73	0.66	0.72							6 altered motifs	107kb 3' of KIAA0947	107kb 3' of KIAA0947
rs2918259	3.37990955861538e-05	5	5597683	0	0	rs2918259	C	G	0.74	0.81	0.71	0.72							Irf,RXRA	107kb 3' of KIAA0947	107kb 3' of KIAA0947
rs2928231	3.37990955861538e-05	5	5598116	0	0	rs2928231	T	A	0.74	0.73	0.66	0.72							TCF4	108kb 3' of KIAA0947	108kb 3' of KIAA0947
rs6946693	3.33740348049407e-05	7	70153068	0	0	rs6946693	G	T	0.94	0.80	0.77	0.66				4 cell types	CTCF,RAD21		PU.1,Rad21	AUTS2	AUTS2	intronic
rs9561444	3.33740348049407e-05	13	94437756	0	0	rs9561444	G	T	0.44	0.26	0.21	0.30							RP58,TAL1	GPC6	GPC6	intronic
rs7330202	3.33740348049407e-05	13	94466474	0	0	rs7330202	G	A	0.55	0.40	0.37	0.32							NRSF	GPC6	GPC6	intronic
rs7317144	3.33740348049395e-05	13	94455981	0	0	rs7317144	G	A	0.31	0.25	0.21	0.30							Pax-4	GPC6	GPC6	intronic
rs1411507	3.33740348049395e-05	13	94461421	0	0	rs1411507	C	G	0.55	0.37	0.36	0.31								GPC6	GPC6	intronic
rs1411513	3.33740348049395e-05	13	94519950	0	0	rs1411513	G	A	0.33	0.26	0.22	0.30			NHLF	16 cell types				GPC6	GPC6	intronic
rs2432143	3.3021117614467e-05	5	52131315	0	0	rs2432143	T	C	0.10	0.09	0.17	0.09								ITGA1	ITGA1	intronic
rs1589918	3.3021117614467e-05	15	23749808	0	0	rs1589918	G	A	0.24	0.82	0.81	0.93			H1				TR4,ZBTB33	57kb 3' of MIR4508	57kb 3' of MIR4508
rs796265	3.30211176144662e-05	2	209015851	0	0	rs796265	T	C	0.79	0.80	0.54	0.92				CMK,HL-60,Monocytes-CD14+_RO01746				5kb 5' of CRYGB	LOC100507443	intronic
rs12911701	3.30211176144662e-05	15	23744172	0	0	rs12911701	T	G	0.32	0.85	0.81	0.95							TATA	52kb 5' of GOLGA6L2	63kb 3' of MIR4508
rs10816924	3.27879659934354e-05	9	112864469	0	0	rs10816924	C	T	0.01	0.22	0.15	0.10			NHLF, HSMM, GM12878	GM19240,Hepatocytes,WERI-Rb-1			Nanog	PALM2-AKAP2	PALM2-AKAP2	intronic
rs10878977	3.19313542076325e-08	12	69799690	0	0	rs10878977	T	C	0.23	0.24	0.56	0.29			5 cell types		BAF155		CEBPG,FAC1,GATA	4.7kb 3' of Metazoa_SRP	15kb 3' of YEATS4
rs4957150	3.19301337769604e-06	5	41216045	0	0	rs4957150	T	C	0.87	0.93	0.77	0.87							Pdx1	C6	C6	intronic
rs9947556	3.1428347786604e-08	18	67488940	0	0	rs9947556	G	T	0.28	0.21	0.26	0.29							Smad3,Sox	DOK6	DOK6	intronic
rs8113921	3.13776401413327e-05	20	61014364	0	0	rs8113921	A	T	0.17	0.17	0.13	0.12				CLL	PU1,ELF1		Hbp1	7.8kb 3' of RP5-908M14.5	12kb 5' of C20orf151
rs11898938	3.12488702144584e-05	2	235428610	0	0	rs11898938	G	T	0.88	0.91	0.59	0.88							Nanog,Pou5f1	23kb 5' of ARL4C	23kb 5' of ARL4C
rs7339052	3.12488702144584e-05	13	113225408	0	0	rs7339052	G	A	0.10	0.11	0.21	0.19							GR,Hdx	TUBGCP3	TUBGCP3	intronic
rs8038887	3.12488702144584e-05	15	34247027	0	0	rs8038887	G	T	0.52	0.20	0.20	0.17							CTCF,Pax-4,RBP-Jkappa	AVEN	AVEN	intronic
rs1551345	3.12488702144584e-05	15	69085533	0	0	rs1551345	T	C	0.29	0.19	0.36	0.09			NHLF, GM12878	7 cell types			Hmx,RFX5	ANP32A	ANP32A	intronic
rs7582831	3.12488702144575e-05	2	69219749	0	0	rs7582831	T	C	0.57	0.25	0.47	0.14			HSMM	Medullo,Urothelia			Mef2,ZBTB33	12kb 3' of GKN1	12kb 3' of GKN1
rs655403	3.12488702144575e-05	11	102708507	0	0	rs655403	C	T	0.01	0.11	0.09	0.16							SRF	MMP3	MMP3	intronic
rs9550117	3.12488702144575e-05	13	113150902	0	0	rs9550117	T	A	0.06	0.11	0.19	0.18							Nrf-2	TUBGCP3	TUBGCP3	intronic
rs7139689	3.12488702144575e-05	13	113211300	0	0	rs7139689	G	C	0.10	0.11	0.21	0.19							CEBPB,CHOP::CEBPalpha,p300	TUBGCP3	TUBGCP3	intronic
rs9577814	3.12488702144575e-05	13	113225715	0	0	rs9577814	C	T	0.10	0.11	0.21	0.19							SRF	TUBGCP3	TUBGCP3	intronic
rs2710287	3.07655337612038e-07	12	11975532	0	0	rs2710287	T	C	0.95	0.64	0.69	0.64			7 cell types	18 cell types			Tgif1	ETV6	ETV6	intronic
rs6571768	3.07655337612037e-07	14	37401017	0	0	rs6571768	T	C	0.30	0.47	0.01	0.63							Ets	SLC25A21	SLC25A21	intronic
rs8074124	3.02909592153191e-05	17	36531565	0	0	rs8074124	C	T	0.47	0.78	0.55	0.79							Nanog,Pou2f2,TEF	SOCS7	SOCS7	intronic
rs17004734	2.98482824270975e-05	21	46521458	0	0	rs17004734	A	G	0.19	0.20	0.16	0.15			Huvec, NHEK				BCL,STAT	ADARB1	ADARB1	intronic
rs16854559	2.92211217529814e-05	1	179678611	0	0	rs16854559	A	G	0.18	0.30	0.34	0.24			GM12878, Huvec				Ets	773bp 3' of AL359853.1	18kb 3' of TDRD5
rs6934993	2.92211217529814e-05	6	29337500	0	0	rs6934993	A	G	0.15	0.27	0.29	0.20							CEBPB,CEBPD	OR5V1	3.7kb 3' of OR12D3
rs7956620	2.92211217529814e-05	12	101447641	0	0	rs7956620	A	G	0.27	0.33	0.19	0.28							4 altered motifs	ANO4	ANO4	intronic
rs2438483	2.92211217529813e-05	5	5596140	0	0	rs2438483	G	A	0.74	0.73	0.66	0.72							11 altered motifs	106kb 3' of KIAA0947	106kb 3' of KIAA0947
rs4979857	2.91584655686205e-05	10	81030237	0	0	rs4979857	C	T	0.50	0.17	0.26	0.12				HSMM,HSMMtube	USF1			ZMIZ1	ZMIZ1	intronic
rs2425754	2.86167846426111e-05	20	44788633	0	0	rs2425754	G	A	0.06	0.11	0.00	0.16					GATA2		COMP1,DMRT5	8.4kb 3' of RP5-998H6.2	14kb 3' of CDH22
rs259067	2.84698004262183e-05	5	79098998	0	0	rs259067	C	T	0.27	0.34	0.46	0.20			K562	WI-38			CDP	CTC-431G16.2	2.9kb 3' of CMYA5
rs9961380	2.81277265345298e-05	18	49151966	0	0	rs9961380	A	G	0.20	0.23	0.30	0.20					CTCF		5 altered motifs	63kb 3' of RP11-267C16.1	63kb 3' of LOC100287225
rs4334342	2.8054245235611e-05	17	36516801	0	0	rs4334342	G	A	0.53	0.22	0.20	0.18			GM12878	Jurkat			Foxj2	SOCS7	SOCS7	intronic
rs10985126	2.73610640776461e-05	9	123783934	0	0	rs10985126	T	C	0.42	0.11	0.21	0.16				Fibrobl,LNCaP,PanIslets			SP1	C5	C5	synonymous
rs10732561	2.73023308963785e-05	12	11170837	0	0	rs10732561	T	G	0.43	0.85	0.97	0.88							Crx,Pitx3	PRR4	PRH1-PRR4	intronic
rs1965397	2.73023308963757e-05	3	99383411	0	0	rs1965397	C	A	0.05	0.09	0.01	0.14							CTCF,Cdx,Mef2	COL8A1	COL8A1	intronic
rs10772414	2.73023308963757e-05	12	11158728	0	0	rs10772414	C	G	0.43	0.85	0.97	0.88				Ishikawa,HEEpiC				PRR4	PRH1-PRR4	intronic
rs8115352	2.73023308963757e-05	20	61014436	0	0	rs8115352	T	C	0.17	0.16	0.13	0.12				9 cell types	PU1,ELF1		CDP	7.9kb 3' of RP5-908M14.5	12kb 5' of C20orf151
rs2839341	2.71103028004916e-06	21	47990008	0	0	rs2839341	C	T	0.01	0.08	0.02	0.08				MCF-7				81bp 3' of DIP2A	81bp 3' of DIP2A
rs712397	2.70009872118051e-06	14	37385107	0	0	rs712397	T	C	0.57	0.56	0.06	0.66				HSMM,HSMMtube			4 altered motifs	SLC25A21	SLC25A21	intronic
rs12419818	2.69949532208486e-05	11	14721212	0	0	rs12419818	A	G	0.06	0.10	0.15	0.08							PLZF	PDE3B	PDE3B	intronic
rs1450659	2.68617409484996e-07	5	41015303	0	0	rs1450659	C	G	0.01	0.07	0.00	0.13							CEBPG,GATA,Pax-6	HEATR7B2	HEATR7B2	intronic
rs7675832	2.67884739710157e-08	4	37724069	0	0	rs7675832	G	C	0.05	0.10	0.01	0.16			HepG2	Th1,Jurkat,Th2			4 altered motifs	22kb 5' of Y_RNA	36kb 5' of RELL1
rs848700	2.49805032586663e-06	14	37379448	0	0	rs848700	C	G	0.09	0.22	0.61	0.26							GATA	SLC25A21	SLC25A21	intronic
rs10114264	2.48791302617305e-05	9	79068627	0	0	rs10114264	G	A	0.83	0.66	0.43	0.77			HSMM, NHLF	HSMMtube			Cphx,Foxj1	GCNT1	GCNT1	intronic
rs2270885	2.46271070019254e-05	18	21058967	0	0	rs2270885	C	A	0.36	0.31	0.36	0.09			GM12878				GATA,YY1,p300	RIOK3	RIOK3	intronic
rs1983084	2.40057376277418e-05	1	200847043	0	0	rs1983084	C	G	0.20	0.17	0.37	0.11			GM12878	WERI-Rb-1			Zec	3.7kb 3' of GPR25	3.8kb 3' of GPR25
rs9358945	2.40057376277415e-05	6	26472114	0	0	rs9358945	A	G	0.22	0.11	0.13	0.17						Montgomery_LCL	GATA	BTN2A1	BTN2A1	intronic
rs12478662	2.39325272893549e-06	2	15064346	0	0	rs12478662	C	T	0.29	0.20	0.23	0.24							4 altered motifs	17kb 5' of AC068286.1	243kb 3' of NBAS
rs13332630	2.34888827041007e-07	16	12057558	0	0	rs13332630	A	C	0.05	0.09	0.00	0.06			GM12878, K562, NHEK				Hsf,RP58,TAL1	RP11-166B2.1	1.4kb 5' of TNFRSF17
rs2130344	2.31782100644735e-08	2	196011944	0	0	rs2130344	C	A	0.73	0.66	0.64	0.82								121kb 5' of AC010983.1	510kb 5' of SLC39A10
rs2416810	2.23103032073411e-05	9	123785200	0	0	rs2416810	G	A	0.42	0.11	0.21	0.16								C5	C5	intronic
rs259066	2.23103032073397e-05	5	79099047	0	0	rs259066	A	G	0.27	0.34	0.46	0.20			K562	WI-38			AIRE,Foxd1,Mef2	CTC-431G16.2	3kb 3' of CMYA5
rs10985127	2.23103032073397e-05	9	123783993	0	0	rs10985127	A	C,G	0.42	0.11	0.21	0.16				Medullo				C5	C5	intronic
rs4745816	2.2200994705565e-08	10	78216814	0	0	rs4745816	A	G	0.21	0.46	0.41	0.47							ERalpha-a,GATA	C10orf11	C10orf11	intronic
rs874267	2.20828380021581e-05	13	30475869	0	0	rs874267	A	C	0.36	0.22	0.21	0.32		NHEK	HSMM, HMEC	AoSMC,HeLa-S3,AoAF	9 bound proteins		7 altered motifs	13kb 3' of LINC00297	35kb 5' of LOC440131
rs17765211	2.15046227260553e-07	13	78008374	0	0	rs17765211	A	G	0.06	0.25	0.07	0.26							Pou5f1,Sox	101kb 5' of SCEL	101kb 5' of SCEL
rs12375331	2.13503576759211e-08	8	120050922	0	0	rs12375331	C	T	0.26	0.26	0.23	0.21							4 altered motifs	COLEC10	29kb 5' of COLEC10
rs9577820	2.121479568773e-05	13	113248261	0	0	rs9577820	A	G	0.07	0.11	0.22	0.19							4 altered motifs	5.8kb 5' of TUBGCP3	5.8kb 5' of TUBGCP3
rs1198035	2.08654702380262e-06	14	82439045	0	0	rs1198035	A	G	0.61	0.39	0.42	0.34							DMRT5,Irf,RXR::LXR	RP11-666E17.1	439kb 5' of SEL1L
rs16893052	2.08070779498311e-05	8	124928185	0	0	rs16893052	A	G	0.19	0.16	0.09	0.13							7 altered motifs	FER1L6	FER1L6	intronic
rs41374044	2.05295182079129e-08	8	87406823	0	0	rs41374044	G	T	0.00	0.04	0.00	0.06				LNCaP			Foxa,HNF1	WWP1	WWP1	intronic
rs11602707	2.04861462757349e-06	11	102045643	0	0	rs11602707	C	T	0.09	0.23	0.39	0.25								YAP1	YAP1	intronic
rs10505346	2.03507445430677e-06	8	119963843	0	0	rs10505346	G	T	0.31	0.17	0.13	0.19		8 cell types		18 cell types			HNF4	TNFRSF11B	TNFRSF11B	intronic
rs10505349	2.03507445430673e-06	8	119973518	0	0	rs10505349	C	G	0.26	0.17	0.13	0.19								9.1kb 5' of TNFRSF11B	9.1kb 5' of TNFRSF11B
rs11055681	2.02712236564064e-06	12	14061569	0	0	rs11055681	G	T	0.07	0.17	0.18	0.17							GATA,MIF-1	GRIN2B	GRIN2B	intronic
rs17543305	2.02558872088981e-08	3	183204108	0	0	rs17543305	C	T	0.11	0.06	0.03	0.13			H1				p300	1.2kb 3' of KLHL6	1.2kb 3' of KLHL6
rs2918070	2.01317940824572e-08	8	105634107	0	0	rs2918070	C	G	0.02	0.25	0.13	0.35			GM12878, K562					RP11-127H5.1	33kb 5' of LRP12
rs7923319	2.01317940824572e-08	10	67640274	0	0	rs7923319	C	T	0.26	0.26	0.26	0.19							7 altered motifs	39kb 3' of CTNNA3	39kb 3' of CTNNA3
rs4696168	1.94599234200286e-05	4	154014076	0	0	rs4696168	G	A	0.11	0.21	0.18	0.08				H9ES,Medullo			Foxp3	1.8kb 3' of RP11-285C1.2	60kb 5' of TRIM2
rs9294436	1.92887320561445e-08	6	90136171	0	0	rs9294436	T	C	0.30	0.22	0.45	0.16							6 altered motifs	6.7kb 5' of ANKRD6	6.7kb 5' of ANKRD6
rs2049826	1.91730641004822e-05	14	80313310	0	0	rs2049826	A	C	0.72	0.80	0.91	0.78								NRXN3	NRXN3	intronic
rs8083132	1.9150956520443e-05	18	21027035	0	0	rs8083132	C	T	0.42	0.31	0.35	0.09				Th1,Medullo			Cphx	5.8kb 5' of RIOK3	5.8kb 5' of RIOK3
rs712398	1.88401487576929e-06	14	37385687	0	0	rs712398	C	T	0.90	0.78	0.39	0.74							Pbx-1	SLC25A21	SLC25A21	intronic
rs2774042	1.88401487576927e-06	14	37361555	0	0	rs2774042	G	A	0.10	0.22	0.59	0.25							Cdx	SLC25A21	SLC25A21	intronic
rs2391383	1.88311150570235e-05	1	95086409	0	0	rs2391383	T	G	0.05	0.07	0.23	0.06			HMEC, NHEK	8 cell types	POL2,STAT3		AIRE,Duxl	297bp 3' of RP11-86H7.7	79kb 5' of F3
rs712388	1.86664610250141e-06	14	37375207	0	0	rs712388	G	A	0.09	0.21	0.61	0.25							4 altered motifs	SLC25A21	SLC25A21	intronic
rs2539824	1.84899038204392e-05	7	105366681	0	0	rs2539824	T	C	0.97	0.80	2000-01-01	0.59								ATXN7L1	ATXN7L1	intronic
rs1406656	1.84899038204387e-05	13	103865491	0	0	rs1406656	T	G	0.56	0.58	0.30	0.64							Arid3a,Pou3f3,p300	146kb 5' of SLC10A2	146kb 5' of SLC10A2
rs961082	1.83817851422728e-08	4	37727622	0	0	rs961082	A	G	0.05	0.10	0.01	0.16			GM12878	GM18507,GM12865	4 bound proteins		LRH1,NF-I,SF1	26kb 5' of Y_RNA	40kb 5' of RELL1
rs7753569	1.82911922994068e-05	6	27389150	0	0	rs7753569	T	G	0.53	0.64	0.55	0.64							CEBPG	17kb 3' of ZNF391	20kb 3' of ZNF391
rs10130910	1.82509697918989e-08	14	34017740	0	0	rs10130910	G	C	0.41	0.20	0.09	0.20							SIX5,Zfp187	NPAS3	NPAS3	intronic
rs2970357	1.81642210461509e-05	15	90623052	0	0	rs2970357	T	C	0.68	0.57	0.81	0.45				iPS,Caco-2				RP11-617F23.1	ZNF710	synonymous
rs2970358	1.81642210461508e-05	15	90622504	0	0	rs2970358	C	T	0.30	0.47	0.67	0.44				Chorion,WERI-Rb-1			7 altered motifs	RP11-617F23.1	ZNF710	intronic
rs4660126	1.80612981911603e-05	1	236077778	0	0	rs4660126	A	G	0.27	0.40	0.82	0.30			HMEC, NHEK				CDP,Foxd1,p300	936bp 5' of U6	48kb 5' of LYST
rs4713096	1.80612981911603e-05	6	27379409	0	0	rs4713096	G	A	0.52	0.64	0.56	0.64							HNF4	7.7kb 3' of ZNF391	10kb 3' of ZNF391
rs10274374	1.80612981911603e-05	7	33673933	0	0	rs10274374	T	C	0.40	0.78	0.58	0.78				4 cell types				28kb 3' of BBS9	28kb 3' of BBS9
rs11217973	1.8061298191159e-05	11	120553706	0	0	rs11217973	C	T	0.24	0.33	0.28	0.31				19 cell types			MZF1::1-4,STAT	GRIK4	GRIK4	intronic
rs11885902	1.78689703900557e-06	2	15061867	0	0	rs11885902	T	C	0.29	0.20	0.23	0.24							RREB-1	14kb 5' of AC068286.1	245kb 3' of NBAS
rs12203615	1.77990826882229e-05	6	118438261	0	0	rs12203615	C	T	0.17	0.17	0.37	0.24							TBX5	SLC35F1	SLC35F1	intronic
rs1210840	1.71706729183156e-05	14	82442394	0	0	rs1210840	G	A	0.17	0.35	0.40	0.34								RP11-666E17.1	442kb 5' of SEL1L
rs7923616	1.67996576996473e-05	10	67640550	0	0	rs7923616	C	T	0.26	0.26	0.26	0.19							AP-2rep,Rad21,SMC3	39kb 3' of CTNNA3	39kb 3' of CTNNA3
rs7912863	1.67996576996472e-05	10	67641151	0	0	rs7912863	T	A	0.27	0.27	0.26	0.19							7 altered motifs	39kb 3' of CTNNA3	39kb 3' of CTNNA3
rs3732311	1.67097054936845e-06	2	152423605	0	0	rs3732311	G	A	0.04	0.02	0.03	0.09							Hmx,Nkx2,Nkx3	NEB	NEB	intronic
rs1357204	1.66167414762971e-05	2	53609363	0	0	rs1357204	A	G	0.82	0.25	0.48	0.14							4 altered motifs	88kb 3' of SCARNA16	288kb 3' of ASB3
rs11736920	1.65623264382165e-06	4	179238718	0	0	rs11736920	G	C	0.05	0.19	0.15	0.37							4 altered motifs	89kb 5' of RN5S173	327kb 3' of LOC285501
rs9376084	1.64514717186174e-06	6	135360046	0	0	rs9376084	C	T	0.16	0.24	0.26	0.12							8 altered motifs	HBS1L	HBS1L	intronic
rs7670842	1.63865837976501e-05	4	70311222	0	0	rs7670842	T	C	0.06	0.24	0.00	0.24								34kb 5' of AC108078.1	35kb 3' of UGT2B4
rs17368814	1.62312618969255e-05	11	102748695	0	0	rs17368814	A	G	0.00	0.09	0.04	0.14							7 altered motifs	2.9kb 5' of MMP12	2.9kb 5' of MMP12
rs41474345	1.62312618969251e-05	7	120321318	0	0	rs41474345	C	T	0.09	0.23	0.47	0.12							10 altered motifs	KCND2	KCND2	intronic
rs17361668	1.62312618969251e-05	11	102720344	0	0	rs17361668	T	A	0.00	0.08	0.04	0.14			4 cell types	18 cell types	5 bound proteins		5 altered motifs	5.8kb 5' of MMP3	6kb 5' of MMP3
rs12515639	1.61231771788585e-06	5	169633156	0	0	rs12515639	T	G	0.54	0.92	2000-01-01	0.93								7kb 5' of CTB-27N1.1	27kb 5' of C5orf58
rs12207838	1.58150987912556e-05	6	92187129	0	0	rs12207838	G	A	0.01	0.17	0.00	0.16							Hoxa9,Mef2,Zbtb12	44kb 5' of MIR4643	44kb 5' of MIR4643
rs11001786	1.58150987912556e-05	10	78217446	0	0	rs11001786	A	G	0.11	0.17	0.00	0.34							26 altered motifs	C10orf11	C10orf11	intronic
rs11071564	1.58150987912556e-05	15	61185609	0	0	rs11071564	T	A	0.15	0.15	0.04	0.24							AP-1,Pou5f1	RORA	RORA	intronic
rs4327091	1.57043692784152e-06	17	44021717	0	0	rs4327091	G	A,C,T	0.02	0.19	0.00	0.23				Osteobl				MAPT	MAPT	intronic
rs2239227	1.55539476454873e-06	14	72829979	0	0	rs2239227	A	G	0.10	0.13	0.17	0.12							11 altered motifs	RGS6	RGS6	intronic
rs2401898	1.55539476454867e-06	14	91086958	0	0	rs2401898	G	A	0.29	0.21	0.17	0.14			HMEC, NHEK	GM12891,Ishikawa			CTCF,NRSF	TTC7B	TTC7B	intronic
rs1491634	1.52093175550037e-06	15	68955196	0	0	rs1491634	T	C	0.27	0.07	0.00	0.05							4 altered motifs	CORO2B	CORO2B	intronic
rs2705290	1.52093175550029e-06	8	138919757	0	0	rs2705290	G	A	0.37	0.12	0.10	0.06							5 altered motifs	RP11-238K6.1	223kb 3' of FAM135B	intronic
rs7144114	1.48891721115316e-05	14	72977997	0	0	rs7144114	C	T	0.25	0.12	0.12	0.11							Mef2	RGS6	RGS6	intronic
rs30731	1.48505469086045e-05	5	66150737	0	0	rs30731	C	T	0.09	0.24	0.35	0.27			Huvec					MAST4	MAST4	intronic
rs1476359	1.48505469086045e-05	20	56994489	0	0	rs1476359	T	C	0.15	0.14	0.01	0.23							ATF3,Hoxc6,SF1	VAPB	VAPB	intronic
rs3750848	1.48112541186402e-05	10	124215315	0	0	rs3750848	T	G	0.26	0.25	0.40	0.20							DMRT1,DMRT7	ARMS2	ARMS2	intronic
rs13227571	1.48112541186396e-05	7	33631992	0	0	rs13227571	G	A	0.54	0.15	0.39	0.15							Mef2	BBS9	BBS9	intronic
rs2700683	1.48112541186396e-05	7	33632045	0	0	rs2700683	T	C	0.68	0.17	0.39	0.16							Sox	BBS9	BBS9	intronic
rs10490924	1.48112541186396e-05	10	124214448	0	0	rs10490924	G	T	0.26	0.25	0.40	0.20							4 altered motifs	ARMS2	ARMS2	missense
rs10920017	1.4772119744238e-05	1	200707090	0	0	rs10920017	G	A	0.22	0.19	0.34	0.10		HepG2, K562	5 cell types	5 cell types			Mrg,Tgif1	1.6kb 5' of CAMSAP2	1.6kb 5' of CAMSAP1L1
rs2634498	1.4772119744238e-05	8	59665339	0	0	rs2634498	A	G	0.02	0.06	0.14	0.06			5 cell types		NRSF		SRF	53kb 3' of TOX	53kb 3' of TOX
rs2693443	1.4772119744238e-05	8	59666686	0	0	rs2693443	A	G	0.01	0.06	0.14	0.06			HSMM, NHLF				PLZF	51kb 3' of TOX	51kb 3' of TOX
rs2693441	1.4772119744238e-05	8	59667413	0	0	rs2693441	A	G	0.01	0.06	0.14	0.06				HA-sp			MZF1::1-4,NF-AT1,Zfp410	51kb 3' of TOX	51kb 3' of TOX
rs652162	1.47721197442379e-05	4	39704197	0	0	rs652162	G	A	0.46	0.07	0.06	0.08							Klf7,Pou1f1,p53	UBE2K	UBE2K	intronic
rs17028403	1.47721197442379e-05	4	152943626	0	0	rs17028403	G	A	0.32	0.11	0.17	0.09				Osteobl			Ik-3	51kb 5' of RN5S169	261kb 5' of PET112
rs7990583	1.47721197442379e-05	13	97065470	0	0	rs7990583	A	T	0.94	0.79	0.83	0.91							Evi-1	HS6ST3	HS6ST3	intronic
rs7773938	1.47012478948074e-05	6	26474044	0	0	rs7773938	C	T	0.22	0.11	0.13	0.17		7 cell types	K562, H1	11 cell types	10 bound proteins	Montgomery_LCL		BTN2A1	BTN2A1	intronic
rs10946920	1.46822410571885e-05	6	27428991	0	0	rs10946920	C	T	0.52	0.65	0.55	0.64							PPAR,TEF-1	ZNF184	ZNF184	intronic
rs4399760	1.4563641472018e-05	2	55157492	0	0	rs4399760	C	A	0.42	0.33	0.22	0.28							4 altered motifs	EML6	EML6	intronic
rs4720128	1.4563641472018e-05	7	4003958	0	0	rs4720128	T	C	0.74	0.37	0.19	0.28								SDK1	SDK1	intronic
rs1953408	1.4257815742139e-05	14	82417271	0	0	rs1953408	C	G	0.64	0.36	0.39	0.30							ELF1,NRSF	RP11-666E17.1	417kb 5' of SEL1L
rs1633501	1.42578157421387e-05	9	30115718	0	0	rs1633501	A	G	0.70	0.77	0.62	0.70							CDP,Irf	63kb 3' of snoU13	1.2Mb 5' of MIR873
rs499459	1.39503364737329e-05	11	102693186	0	0	rs499459	A	G	0.99	0.89	0.91	0.84							7 altered motifs	13kb 3' of MMP3	LOC100288077	intronic
rs10241703	1.36098662475467e-05	7	3919481	0	0	rs10241703	C	T	0.20	0.23	0.12	0.17				CD34+_Mobilized,SK-N-SH_RA	GATA2,TAL1,P300		Tgif1	SDK1	SDK1	intronic
rs1198030	1.3350463048608e-05	14	82444275	0	0	rs1198030	G	A	0.16	0.35	0.40	0.34							5 altered motifs	RP11-666E17.1	444kb 5' of SEL1L
rs17724206	1.33504630486082e-05	7	33423761	0	0	rs17724206	G	A	0.07	0.31	0.04	0.25							BCL,HMGN3	BBS9	BBS9	intronic
rs2918072	1.33504630486082e-05	8	105641421	0	0	rs2918072	C	T	0.13	0.26	0.13	0.36							NF-I	RP11-127H5.1	40kb 5' of LRP12
rs10283255	1.31494011023553e-05	8	72619818	0	0	rs10283255	C	T	0.84	0.83	0.94	0.80							NRSF	4.8kb 3' of RP11-1144P22.1	134kb 3' of MSC
rs498591	1.31494011023542e-05	9	14509105	0	0	rs498591	A	T	0.29	0.14	0.11	0.14			K562	K562				106kb 3' of ZDHHC21	102kb 3' of ZDHHC21
rs938066	1.30533831325092e-05	2	196001454	0	0	rs938066	T	C	0.32	0.62	0.59	0.80								110kb 5' of AC010983.1	520kb 5' of SLC39A10
rs4373981	1.30533831325092e-05	12	108734689	0	0	rs4373981	G	C	0.39	0.27	0.57	0.30			K562	GM06990				1.6kb 5' of CMKLR1	1.6kb 5' of CMKLR1
rs938065	1.30533831325091e-05	2	196001319	0	0	rs938065	A	G	0.33	0.62	0.59	0.80							ERalpha-a,YY1	110kb 5' of AC010983.1	520kb 5' of SLC39A10
rs2063452	1.30533831325091e-05	2	196012052	0	0	rs2063452	G	A	0.32	0.62	0.59	0.79								121kb 5' of AC010983.1	509kb 5' of SLC39A10
rs1397744	1.30533831325091e-05	2	196045183	0	0	rs1397744	T	C	0.30	0.62	0.59	0.79								154kb 5' of AC010983.1	476kb 5' of SLC39A10
rs1029765	1.30533831325091e-05	17	61459284	0	0	rs1029765	A	G	0.40	0.29	0.08	0.25			K562, NHLF					TANC2	TANC2	intronic
rs17346629	1.29141420696659e-08	2	55186394	0	0	rs17346629	A	C	0.21	0.62	0.72	0.69			K562	Fibrobl,Osteobl,Urothelia	PU1		BCL,SETDB1	EML6	EML6	synonymous
rs11784776	1.27236286413042e-05	8	19351731	0	0	rs11784776	A	G	0.05	0.12	0.02	0.21							HNF1	CSGALNACT1	CSGALNACT1	intronic
rs11573896	1.27236286413042e-05	8	119947430	0	0	rs11573896	T	A	0.15	0.16	0.13	0.17			HMEC				4 altered motifs	TNFRSF11B	TNFRSF11B	intronic
rs11159804	1.27236286413042e-05	14	26839051	0	0	rs11159804	A	C	0.13	0.21	0.44	0.25								73kb 3' of NOVA1	76kb 3' of NOVA1
rs11047102	1.26311031702863e-05	12	23946146	0	0	rs11047102	C	T	0.02	0.14	0.04	0.11							5 altered motifs	SOX5	SOX5	intronic
rs3732701	1.26311031702855e-05	3	11915154	0	0	rs3732701	A	G	0.09	0.13	0.32	0.12							4 altered motifs	27kb 5' of TAMM41	27kb 5' of C3orf31
rs12420146	1.26311031702855e-05	11	14644231	0	0	rs12420146	G	A	0.25	0.11	0.14	0.09				Jurkat	CTCF		Ets,Rad21,YY1	PSMA1	PSMA1	intronic
rs16930448	1.26311031702855e-05	11	14723712	0	0	rs16930448	G	A	0.25	0.11	0.14	0.09							Pbx3,Smad3,Sox	PDE3B	PDE3B	intronic
rs1959573	1.26311031702855e-05	14	49135134	0	0	rs1959573	G	A	0.24	0.06	0.00	0.09			NHLF				Sox,ZEB1	172kb 5' of AL512359.1	871kb 5' of LOC100506433
rs10895257	1.26115472149713e-08	11	101986644	0	0	rs10895257	G	A	0.23	0.25	0.37	0.26		NHLF	NHEK, H1, HepG2	NT2-D1	4 bound proteins		Rhox11	YAP1	YAP1	intronic
rs10130952	1.25227031264764e-08	14	34017946	0	0	rs10130952	C	A	0.36	0.19	0.09	0.20							Nanog,STAT	NPAS3	NPAS3	intronic
rs12607092	1.24771342009565e-05	18	71703357	0	0	rs12607092	C	T	0.08	0.28	0.31	0.17							4 altered motifs	2kb 5' of RP11-25L3.3	37kb 3' of FBXO15
rs9895250	1.2416659105256e-06	17	9309266	0	0	rs9895250	G	A	0.42	0.13	0.13	0.25							Gfi1b	STX8	STX8	intronic
rs4968762	1.23580668914885e-05	17	61394200	0	0	rs4968762	A	G	0.03	0.25	0.07	0.25			K562				LBP-9,ZEB1	TANC2	TANC2	intronic
rs17479749	1.23580668914882e-05	8	19360578	0	0	rs17479749	T	C	0.08	0.12	0.02	0.21							5 altered motifs	CSGALNACT1	CSGALNACT1	intronic
rs2345016	1.23041935201897e-06	7	46491184	0	0	rs2345016	T	G	0.72	0.36	0.39	0.21							5 altered motifs	25kb 3' of AC004869.3	530kb 5' of IGFBP3
rs12523351	1.22348021406879e-05	5	153714331	0	0	rs12523351	G	A	0.33	0.18	0.05	0.18				10 cell types			4 altered motifs	GALNT10	GALNT10	intronic
rs12523364	1.22348021406869e-05	5	153714545	0	0	rs12523364	C	T	0.33	0.17	0.05	0.18							5 altered motifs	GALNT10	GALNT10	intronic
rs1491799	1.2015273208673e-08	11	29209376	0	0	rs1491799	A	G	0.01	0.07	0.00	0.11							Pbx-1	RP11-466I1.1	822kb 3' of KCNA4
rs2551188	1.19824792621346e-05	2	38302794	0	0	rs2551188	C	T	0.55	0.29	0.18	0.30		6 cell types		6 cell types	HAE2F1		GATA	CYP1B1	CYP1B1	intronic
rs4646430	1.19824792621346e-05	2	38306415	0	0	rs4646430	C	G	0.07	0.25	0.17	0.30			K562, H1	5 cell types	GATA2,GATA1		7 altered motifs	CYP1B1	3.1kb 5' of CYP1B1
rs777740	1.19824792621346e-05	2	196001701	0	0	rs777740	G	A	0.73	0.66	0.64	0.82							Mef2,TATA	111kb 5' of AC010983.1	520kb 5' of SLC39A10
rs3800307	1.19529808760191e-05	6	27185792	0	0	rs3800307	T	A	0.15	0.14	0.01	0.18				HepG2			Foxj2,Foxl1,Foxo	30kb 5' of PRSS16	30kb 5' of PRSS16
rs1356762	1.18981166535117e-05	8	129805912	0	0	rs1356762	A	G	0.66	0.55	0.81	0.39			Huvec				15 altered motifs	26kb 5' of AC068570.1	423kb 3' of LOC728724
rs1078268	1.1886445594263e-06	17	44075901	0	0	rs1078268	A	C,G,T	0.02	0.19	0.00	0.23				Hepatocytes,Medullo				MAPT	MAPT	intronic
rs525243	1.16628461899679e-05	15	34238804	0	0	rs525243	C	T	0.20	0.75	0.78	0.81				HAEpiC			TATA	AVEN	AVEN	intronic
rs6723624	1.11596598140838e-05	2	105797300	0	0	rs6723624	G	C	0.30	0.19	0.31	0.24			H1	H1-hESC,H9ES			4 altered motifs	35kb 3' of AC104655.3	61kb 5' of GPR45
rs271962	1.08612836073167e-05	20	58023771	0	0	rs271962	G	A	0.81	0.63	0.16	0.63							Pou6f1	66kb 5' of RP11-164D18.2	123kb 3' of EDN3
rs1859475	1.08087911880004e-06	14	72997669	0	0	rs1859475	G	C	0.42	0.15	0.16	0.11			HSMM, GM12878	FibroP,Urothelia			ERalpha-a	RGS6	RGS6	intronic
rs6574129	1.08087911880002e-06	14	74066812	0	0	rs6574129	G	T	0.51	0.15	0.22	0.07							DMRT1,Ik-1	3.6kb 3' of ACOT4	4.3kb 3' of ACOT4
rs12957244	1.04528658274289e-05	18	72086601	0	0	rs12957244	A	C	0.25	0.18	0.29	0.18				FibroP				6.2kb 3' of RP11-231E4.2	16kb 3' of FAM69C
rs6449537	1.03402111342425e-08	5	60860951	0	0	rs6449537	T	C	0.37	0.22	0.33	0.19								7.8kb 3' of AC008836.1	19kb 3' of ZSWIM6
rs1582545	1.03402111342414e-08	5	60861742	0	0	rs1582545	G	A	0.36	0.22	0.33	0.19				GM19240,Melano,PanIslets			KAP1,ZEB1	8.5kb 3' of AC008836.1	20kb 3' of ZSWIM6
rs9961694	1.03347350639195e-05	18	70984137	0	0	rs9961694	C	G	0.14	0.28	0.33	0.27			NHEK				Osf2	8kb 5' of CTD-2354A18.1	8kb 5' of LOC100505817
